# Supplementary material for: PCR-like performance of rapid test with permselective tunable nanotrap
Source: Nat Commun. 2023 Mar 18;14:1520. doi: 10.1038/s41467-023-37018-6 (PMC10024276; doi:10.1038/s41467-023-37018-6)
Supplement: Supplementary file 5 — Source Data [file 41467_2023_37018_MOESM5_ESM.xlsx]

## Sheet: Figure 2
Figure 2d				Figure 2f						Figure 2g
Bare AAO membrane		RBCM-AAO membrane		RBCM concentration						Time (s)	Normalized intensity (%)
Distance (μm)	Height (nm)	Distance (μm)	Height (nm)	0	0.001	0.005	0.01	0.02	0.04	0	100
0	28.6016	0	0.8527	Surface potential (mV)	Surface potential (mV)	Surface potential (mV)	Surface potential (mV)	Surface potential (mV)	Surface potential (mV)	1.32608	99.5029
0.004885	25.3538	0.007828	3.6801	-45.166	-79.6509	-91.5527	-115.662	-133.362	-101.624	2.14812	102.175
0.00977	20.6392	0.015656	6.61452	-45.7764	-86.0596	-93.9941	-108.032	-140.076	-91.2476	2.96317	101.031
0.014656	15.7675	0.023483	9.38668	-44.5557	-90.332	-98.2666	-115.967	-146.179	-95.8252	3.76822	99.8053
0.019541	12.2054	0.031311	11.7826	-45.4712	-85.144	-94.9097	-115.662	-141.296	-92.4683	12.8147	13.3804
0.024426	10.1101	0.039139	14.717	-45.4712	-82.0923	-98.2666	-118.713	-139.465	-99.1821	14.1498	15.0599
0.029311	10.5291	0.046967	17.9172	-44.5557	-86.9751	-96.7407	-116.882	-140.381	-98.877	14.9719	16.3377
0.034196	13.3579	0.054795	20.3718	-46.6919	-83.9233	-95.52	-112.915	-137.329	-97.9614	15.7889	17.7765
0.039082	18.6487	0.062622	21.5939	-47.6074	-83.313	-96.7407	-110.169	-136.108	-96.7407	16.61	18.957
0.043967	22.6298	0.07045	23.3511	-49.7437	-87.5855	-91.2476	-115.356	-139.16	-99.1821	17.421	20.4996
0.048852	23.468	0.078278	26.3373	-46.9971	-81.1768	-108.643	-118.408	-140.076	-101.929	18.231	21.5061
0.053737	22.4727	0.086106	29.4305	-49.7437	-89.7217	-101.013	-114.136	-138.855	-92.7734	19.0581	23.0987
0.058622	19.3296	0.093933	31.778	-50.0488	-79.6509	-95.2148	-115.662	-142.517	-94.9097	19.8701	24.2026
0.063508	13.9865	0.101761	33.4834	-45.4712	-87.5855	-91.8579	-114.746	-142.822	-101.624	20.7012	24.9301
0.068393	12.2054	0.109589	35.0231	-50.0488	-87.2803	-93.689	-115.662	-148.01	-96.1304	21.5262	26.2715
0.073278	13.9341	0.117417	36.5663	-51.2695	-89.4165	-91.8579	-110.169	-138.55	-99.7925	22.3353	27.4286
0.078163	16.0295	0.125245	38.0577	-42.7246	-90.6372	-91.8579	-113.525	-142.822	-98.5718	23.1653	27.8881
0.083048	18.0724	0.133072	38.9622	-44.5557	-86.9751	-97.6563	-113.831	-142.822	-99.7925	23.9874	27.5499
0.087934	19.9059	0.1409	39.4386	-43.9453	-86.0596	-95.8252	-118.408	-136.108	-95.8252	24.7984	29.2671
0.092819	23.9394	0.148728	39.8598	-47.6074	-79.3457	-93.689	-115.051	-143.127	-99.7925	25.6315	30.2146
0.097704	27.9206	0.156556	40.2809	-47.9126	-90.6372	-94.9097	-114.136	-139.771	-99.7925	26.4525	32.2647
0.102589	29.2302	0.164384	40.7056	-45.4712	-89.4165	-98.2666	-120.85	-141.296	-97.6563	27.2646	32.1245
0.107474	28.3397	0.172211	41.075	-43.335	-85.7544	-95.8252	-121.155	-141.907	-94.9097	28.0896	32.9617
0.11236	25.93	0.180039	41.3856	-52.4902	-81.4819	-94.9097	-113.525	-139.771	-98.2666	28.8997	33.5432
0.117245	20.5869	0.187867	41.0059	-43.6401	-85.4492	-95.8252	-118.408	-137.329	-99.1821	29.7137	36.1624
0.12213	11.6816	0.195695	40.4156	-56.1523	-84.5337	-95.8252	-115.662	-138.855	-98.877	30.5398	35.0326
0.127015	8.1719	0.203523	39.877	-47.6074	-76.9043	-96.7407	-113.831	-141.907	-99.7925	31.3548	35.7912
0.1319	12.6769	0.21135	39.8183	-43.6401	-88.8062	-98.877	-114.746	-144.959	-98.5718	32.1848	37.1904
0.136786	17.2343	0.219178	40.3983	-44.2505	-88.501	-97.9614	-110.474	-139.465	-96.7407	32.9989	36.5985
0.141671	19.1725	0.227006	41.1405	-45.166	-82.7026	-100.708	-114.136	-137.024	-101.624	33.8169	37.7972
0.146556	15.9771	0.234834	41.831	-44.5557	-87.2803	-94.6045	-110.474	-137.634	-103.76	34.641	39.2664
0.151441	10.6339	0.242661	42.3557	-47.3023	-86.0596	-95.2148	-118.713	-136.108	-95.2148	35.469	39.5532
0.156326	12.5721	0.250489	43.6365		-85.4492	-96.7407	-110.169	-148.01	-96.4356	36.2811	39.5565
0.161212	14.7722	0.258317	45.335		-92.7734	-96.4356	-115.051	-135.803	-98.5718	37.1071	40.3521
0.166097	15.8199	0.266145	46.6124		-80.2612	-93.3838	-113.22	-140.076	-93.9941	37.9342	40.064
0.170982	15.2961	0.273973	47.144		-83.0078	-94.2993	-118.713	-139.465	-99.4873	38.7432	41.5027
0.175867	13.6722	0.2818	47.5134		-78.125	-91.8579	-113.831	-137.94	-99.1821	39.5593	42.4931
0.180752	11.5768	0.289628	47.51		-88.1958	-96.7407	-116.882	-138.55	-99.4873	40.3673	42.6105
0.185638	9.9005	0.297456	47.4996		-84.5337	-95.2148	-115.662	-140.991	-98.2666	41.1804	42.2841
0.190523	7.7004	0.305284	48.1383		-86.6699	-90.332	-113.22	-140.076	-99.4873	41.9934	42.7858
0.195408	5.8146	0.313112	48.9875		-88.501	-97.3511	-117.188	-142.822	-99.7925	42.8045	43.5554
0.200293	6.8623	0.320939	49.999		-76.294	-91.5527	-115.051	-139.16	-100.098	43.6295	43.6249
0.205178	13.2531	0.328767	51.2764		-92.7734	-94.6045	-114.136	-139.465	-97.0459	44.4415	43.8241
0.210064	21.9488	0.336595	52.0151		-84.2285	-94.9097	-113.525	-140.991	-97.9614	45.2646	45.3148
0.214949	28.2349	0.344423	51.9565		-85.7544	-93.689	-114.136	-140.381	-94.6045	46.0946	44.2037
0.219834	30.3303	0.352251	50.8828		-92.7734	-97.0459	-116.882	-140.686	-99.4873	46.9127	46.675
0.224719	30.016	0.360078	48.4213		-81.1768	-101.929	-118.103	-144.959	-96.7407	47.7317	45.3323
0.229604	27.7635	0.367906	47.3477		-84.5337	-100.098	-114.746	-140.076	-99.4873	48.5668	46.9353
0.23449	22.3679	0.375734	49.6365		-91.5527	-95.52	-108.032	-134.583	-95.52	49.3848	48.3422
0.239375	18.6487	0.383562	52.999		-88.8062	-97.9614	-114.136	-139.771	-98.877	50.2119	47.5901
0.24426	21.0059	0.391389	56.1475		-83.0078	-92.1631	-113.525	-137.634	-96.7407	51.0419	47.581
0.249145	23.2061	0.399217	58.3846		-89.4165	-97.0459	-117.493	-143.433	-99.7925	51.855	48.8127
0.25403	24.9347	0.407045	59.7171		-90.332	-101.318	-117.493	-144.043	-101.624	52.674	49.6272
0.258916	26.0348	0.414873	60.1901		-86.3648	-96.4356	-119.934	-134.583	-89.4165	53.5061	49.6778
0.263801	25.3014	0.422701	60.0796		-83.9233	-91.8579	-116.272	-143.433	-101.318	54.3201	49.8757
0.268686	24.3061	0.430528	59.2718		-85.4492	-94.9097	-118.713	-144.348	-97.9614	55.1431	50.4163
0.273571	22.5775	0.438356	58.1464		-83.6182	-97.3511	-111.694	-142.517	-102.539	55.9682	49.4507
0.278456	20.4821	0.446184	56.2683		-93.689	-99.4873	-113.831	-139.771	-100.708	56.7752	50.062
0.283342	17.5486	0.454012	55.4605		-81.7871	-96.1304	-116.577	-145.569	-95.52	57.6093	50.417
0.288227	14.5627	0.46184	53.9622		-86.0596	-93.3838	-117.188	-140.076	-96.7407	58.4163	50.3819
0.293112	18.3344	0.469667	52.1947		-89.7217	-97.9614	-109.863	-140.381	-97.6563	59.2294	51.7798
0.297997	26.3491	0.477495	51.4421		-83.9233	-94.6045	-115.967	-139.465	-89.1113	60.0574	51.8103
0.302882	29.8588	0.485323	51.701		-81.7871	-96.4356	-119.934	-140.686	-98.5718	60.8665	50.9913
0.307768	29.1778	0.493151	51.9081		-80.8716	-98.2666	-115.356	-143.127	-101.929	61.6985	52.6449
0.312653	24.4109	0.500979	51.5836		-88.501	-99.1821	-113.525	-139.465	-96.1304	62.5196	52.04
0.317538	15.2437	0.508806	50.831		-86.9751	-93.0786	-114.136	-144.653	-97.9614	63.3386	53.4872
0.322423	11.5244	0.516634	48.9564		-87.5855	-90.6372	-114.136	-141.296	-98.5718	64.1647	53.3685
0.327308	14.4056	0.524462	48.2557		-83.0078	-97.3511	-110.779	-146.484	-97.6563	64.9877	52.9862
0.332194	16.5533	0.53229	48.625		-83.9233	-88.1958	-115.356	-141.907	-101.318	65.8158	53.2964
0.337079	17.9677	0.540117	50.3822		-87.2803	-96.7407	-111.084	-148.01	-96.7407	66.6388	53.495
0.341964	18.282	0.547945	51.6596		-83.0078	-90.6372	-113.831	-138.855	-97.9614	67.4479	54.5613
0.346849	16.5533	0.555773	51.7079		-91.2476	-90.6372	-107.422	-138.855	-98.877	68.2659	53.8007
0.351734	14.7199	0.563601	50.5238		-80.5664	-98.877	-115.662	-144.348	-93.0786	69.09	54.8585
0.356619	19.8535	0.571429	49.1325		-86.6699	-95.8252	-116.577	-141.907	-97.3511	69.913	54.7495
0.361505	26.611	0.579256	47.0439		-79.6509	-93.3838	-111.389	-140.686	-91.8579	70.731	54.2465
0.36639	32.059	0.587084	44.8483		-85.144	-101.624	-110.169	-135.498	-103.149	71.5371	53.6469
0.371275	36.6687	0.594912	42.3316		-87.5855	-94.9097	-113.831	-140.686	-95.52	72.3511	55.0603
0.37616	40.0737	0.60274	39.9737		-83.6182	-93.9941	-115.356	-138.55	-100.708	73.1712	55.0305
0.381045	41.5928	0.610568	37.8367		-83.313	-92.4683	-117.798	-136.719	-95.52	74.0002	56.5562
0.385931	42.2738	0.618395	35.3753		-80.2612	-93.3838	-116.272	-143.127	-96.1304	74.8113	55.3128
0.390816	42.3786	0.626223	32.5375		-83.6182	-95.52	-112.305	-144.959	-99.7925	75.6393	56.7347
0.395701	41.2785	0.634051	30.2349		-89.4165	-98.2666	-117.493	-140.686	-97.3511	76.4654	56.6153
0.400586	40.2832	0.641879	28.5191		-90.6372	-99.4873	-118.408	-146.484	-99.4873	77.2794	55.1466
0.405471	38.8165	0.649707	26.4823		-90.0269	-96.4356	-110.779	-145.569	-100.098	78.1075	56.4348
0.410357	35.9878	0.657534	24.5007		-81.4819	-103.455	-116.882	-139.771	-100.403	78.9195	56.6685
0.415242	29.9636	0.665362	21.4523		-91.2476	-93.9941	-111.084	-142.517	-101.929	79.7526	57.6705
0.420127	28.9683	0.67319	20.8551		-79.9561	-96.4356	-117.493	-144.348	-99.7925	80.5716	58.5583
0.425012	29.2302	0.681018	21.1727		-88.8062	-98.5718	-120.544	-141.296	-95.52	81.3846	58.8808
0.429897	28.0254	0.688845	21.0622		-89.1113	-99.1821	-111.389	-148.315	-97.6563	82.2127	59.3117
0.434783	25.8253	0.696673	22.3395		-93.3838	-97.9614	-112	-145.264	-95.52	83.0348	57.8256
0.439668	24.4633	0.704501	23.6169		-80.5664	-96.4356	-121.765	-137.634	-99.1821	83.8488	58.8827
0.444553	22.5251	0.712329	24.3039		-83.9233	-97.3511	-112	-137.634	-97.9614	84.6738	57.8003
0.449438	19.4868	0.720157	25.3672		-89.7217	-94.6045	-116.882	-141.907	-102.539	85.4879	58.1001
0.454323	17.4962	0.727984	27.0726		-80.2612	-97.0459	-117.798	-139.16	-99.1821	86.3079	59.5057
0.459209	19.2249	0.735812	28.1877		-88.8062	-92.1631	-116.577	-143.127	-93.9941	87.137	58.0138
0.464094	23.6251	0.74364	28.1842		-77.8198	-96.1304	-120.544	-142.822	-100.708	87.963	56.9254
0.468979	27.3444	0.751468	27.5352		-88.8062	-92.7734	-117.493	-143.127	-98.5718	88.7771	58.2656
0.473864	29.9636	0.759296	27.0484		-86.0596	-96.4356	-112	-140.381	-99.1821	89.6061	59.0528
0.478749	32.2161	0.767123	27.9529		-92.7734	-96.4356	-109.253	-144.348	-96.4356	90.4102	60.145
0.483635	32.3209	0.774951	28.9644		-86.6699	-94.9097	-113.525	-143.127	-96.4356	91.2312	59.7173
0.48852	30.6446	0.782779	29.4926		-91.2476	-92.1631	-112.61	-138.245	-103.149	92.0503	59.6894
0.493405	27.2396	0.790607	29.3787							92.8703	59.8503
0.49829	25.93	0.798434	28.7849							93.6954	59.8134
0.503175	24.149	0.806262	27.9253							94.5154	60.3468
0.508061	22.2632	0.81409	27.1727							95.3384	60.023
0.512946	22.787	0.821918	26.5271							96.1525	59.8335
0.517831	23.6775	0.829746	26.3614							96.9635	59.8873
0.522716	24.568	0.837573	26.6756							97.7786	60.2929
0.527601	27.8159	0.845401	27.3143							98.6066	62.0705
0.532487	33.2638	0.853229	28.1083							99.4167	61.1723
0.537372	35.6211	0.861057	29.1198							100.249	62.1892
0.542257	35.202	0.868885	30.1278							101.053	61.4968
0.547142	33.2114	0.876712	30.656							101.863	60.8368
0.552027	33.7352	0.88454	30.6526							102.695	61.5468
0.556913	35.0972	0.892368	30.5421							103.515	61.6155
0.561798	35.4115	0.900196	29.8965							104.328	62.4443
0.566683	34.3639	0.908024	29.7792							105.16	62.7383
0.571568	34.6258	0.915851	29.7205							105.968	62.9076
0.576453	39.2356	0.923679	29.2372							106.796	63.7487
0.581339	41.6976	0.931507	28.2705							107.623	61.7382
0.586224	40.8595	0.939335	26.8724							108.444	62.2366
0.591109	36.9307	0.947162	24.839							109.257	63.6922
0.595994	30.8017	0.95499	22.6434							110.085	64.4749
0.600879	36.6687	0.962818	22.7987							110.903	62.8051
0.605765	42.1691	0.970646	26.0542							111.722	63.1315
0.61065	43.5834	0.978474	29.7308							112.548	63.2217
0.615535	42.5358	0.986301	33.0381							113.368	64.2594
0.62042	39.7594	0.994129	35.6514							114.189	64.0991
0.625305	35.5163	1.00196	38.1026							114.999	64.9636
0.630191	32.2161	1.00978	40.5019							115.814	65.1401
0.635076	32.8971	1.01761	42.2556							116.624	64.4535
0.639961	36.0401	1.02544	43.4259							117.434	64.4593
0.644846	37.1926	1.03327	44.0646							118.259	63.3334
0.649731	37.5069	1.0411	44.327							119.086	64.4113
0.654617	37.2974	1.04892	44.8034							119.901	64.0024
0.659502	37.8212	1.05675	45.3281							120.729	64.2906
0.664387	38.6593	1.06458	45.4317							121.55	64.3049
0.669272	38.8165	1.07241	45.0519							122.361	62.7551
0.674157	39.8118	1.08024	45.7424							123.187	63.5449
0.679043	43.2691	1.08806	47.4478							124.002	63.885
0.683928	44.9978	1.09589	48.6147							124.827	64.2601
0.688813	44.5787	1.10372	49.4121							125.657	65.7806
0.693698	42.1691	1.11155	50.2614							126.48	63.6299
0.698583	36.1973	1.11937	50.8966							127.29	64.0206
0.703469	26.8729	1.1272	51.5353							128.124	65.1278
0.708354	22.5251	1.13503	52.06							128.946	64.0167
0.713239	25.4062	1.14286	52.5917							129.774	64.2062
0.718124	28.2349	1.15068	53.0129							130.6	66.2329
0.723009	30.1207	1.15851	53.2752							131.418	65.436
0.727895	31.3256	1.16634	53.0543							132.235	65.19
0.73278	31.8494	1.17417	53.0508							133.046	66.9449
0.737665	32.059	1.182	52.9921							133.866	65.179
0.74255	31.6923	1.18982	52.4536							134.692	64.6748
0.747435	29.5969	1.19765	51.4317							135.497	66.0129
0.752321	26.4539	1.20548	50.7827							136.316	66.1278
0.757206	23.7823	1.21331	50.938							137.138	66.3322
0.762091	22.4203	1.22114	51.2004							137.951	67.233
0.766976	20.9536	1.22896	51.09							138.778	65.7722
0.771861	24.3061	1.23679	50.7654							139.6	67.2239
0.776747	29.8064	1.24462	50.5445							140.41	66.3335
0.781632	33.3686	1.25245	50.8586							141.239	67.2395
0.786517	34.8877	1.26027	51.3351							142.073	66.5724
0.791402	34.4686	1.2681	51.9737							142.89	66.7664
0.796287	32.8447	1.27593	52.9818							143.724	67.2849
0.801172	28.8635	1.28376	53.9898							144.53	68.0948
0.806058	22.2108	1.29158	54.6803							145.339	67.7775
0.810943	16.92	1.29941	55.1015							146.153	68.9437
0.815828	15.4008	1.30724	55.098							146.964	68.8509
0.820713	16.3438	1.31507	54.6112							147.797	68.7224
0.825598	21.2679	1.3229	53.3753							148.603	69.287
0.830484	24.568	1.33072	51.449							149.418	68.2065
0.835369	25.3014	1.33855	49.1981							150.244	69.5102
0.840254	24.9347	1.34638	47.3235							151.048	68.0896
0.845139	25.249	1.35421	45.9323							151.862	67.4329
0.850024	26.611	1.36204	43.999							152.694	68.6153
0.85491	27.8682	1.36986	42.1797							153.515	68.3226
0.859795	29.9112	1.37769	39.556							154.324	68.0929
0.86468	31.6923	1.38552	37.0945							155.153	69.1864
0.869565	31.7447	1.39335	34.633							155.971	69.8762
0.87445	30.2779	1.40117	32.5962							156.79	67.5367
0.879336	26.8206	1.409	30.8839							157.627	69.3097
0.884221	19.5392	1.41683	27.9391							158.454	68.6594
0.889106	15.9771	1.42466	24.1969							159.276	67.2375
0.893991	17.1819	1.43249	25.8436							160.085	69.5057
0.898876	17.4962	1.44031	28.9368							160.899	69.3512
0.903762	17.4962	1.44814	31.9782							161.708	68.7172
0.908647	15.7675	1.45597	34.4328							162.533	68.9956
0.913532	13.0436	1.4638	36.2383							163.343	69.2545
0.918417	11.2101	1.47162	37.4604							164.168	70.997
0.923302	13.9865	1.47945	38.4167							164.982	69.3986
0.928188	23.3108	1.48728	39.4282							165.814	69.6803
0.933073	32.478	1.49511	40.4397							166.621	69.4629
0.937958	38.2403	1.50293	41.3408							167.435	70.2721
0.942843	39.9166	1.51076	41.869							168.258	70.8912
0.947728	38.8689	1.51859	42.1831							169.083	71.8673
0.952614	35.4115	1.52642	42.2867							169.893	70.2254
0.957499	29.7541	1.53425	41.7481							170.726	69.9677
0.962384	29.0207	1.54207	40.6745							171.538	70.2637
0.967269	28.0254	1.5499	39.1693							172.359	68.2246
0.972154	25.249	1.55773	37.7228							173.196	69.9223
0.97704	19.1725	1.56556	35.9552							174.017	70.483
0.981925	14.877	1.57339	34.1394							174.846	70.6005
0.98681	18.5963	1.58121	33.5456							175.653	69.9963
0.991695	21.7393	1.58904	33.4316							176.466	71.7466
0.99658	25.249	1.59687	33.0001							177.288	70.7575
1.00147	30.8017	1.6047	31.3396							178.117	69.3363
1.00635	37.8736	1.61252	29.7308							178.927	71.0995
1.01124	42.5881	1.62035	28.8194							179.757	69.6303
1.01612	44.0549	1.62818	27.6871							180.583	68.6614
1.02101	42.431	1.63601	26.0818							181.397	69.5277
1.02589	36.1973	1.64384	24.2072							182.22	72.0029
1.03078	26.5586	1.65166	22.1704							183.028	67.6873
1.03566	19.5392	1.65949	19.3844							183.843	70.6985
1.04055	18.701	1.66732	16.3879							184.666	70.0359
1.04543	22.8394	1.67515	14.0887							185.479	70.7991
1.05032	25.3538	1.68298	12.3729							186.292	69.8931
1.0552	24.149	1.6908	10.1255							187.12	70.4175
1.06009	22.0012	1.69863	7.07022							187.929	70.5349
1.06497	23.1537	1.70646	3.70081							188.766	70.7686
1.06986	25.8253	1.71429	1.13234							189.583	71.5843
1.07474	27.7635	1.72211	0.80782							190.396	70.3312
1.07963	29.0207	1.72994	0							191.223	70.3428
1.08451	31.7447	1.73777	1.11507							192.047	70.74
1.0894	35.7782	1.7456	4.47757							192.863	72.4319
1.09428	37.0878	1.75343	7.24974							193.686	71.8231
1.09917	36.0925	1.76125	9.32799							194.498	72.4462
1.10406	32.4256	1.76908	10.5535							195.326	72.6473
1.10894	23.8871	1.77691	11.2405							196.136	71.3079
1.11383	16.5009	1.78474	11.8205							196.952	70.0521
1.11871	16.7628	1.79256	12.2452							197.77	72.3832
1.1236	17.9677	1.80039	13.2014							198.599	71.9776
1.12848	18.6487	1.80822	15.763							199.409	71.3195
1.13337	18.9106	1.81605	17.9966							200.238	71.9958
1.13825	18.4391	1.82387	19.2222							201.047	71.1106
1.14314	18.3867	1.8317	19.9644							201.864	71.7875
1.14802	22.0012	1.83953	20.9759							202.674	71.5791
1.15291	25.6157	1.84736	22.305							203.483	71.2916
1.15779	28.0254	1.85519	24.4351							204.322	71.707
1.16268	28.2349	1.86301	26.9966							205.151	74.1335
1.16756	27.9206	1.87084	28.9126							205.968	73.2665
1.17245	28.6016	1.87867	29.9242							206.791	73.6026
1.17733	30.5922	1.8865	30.1831							207.604	72.2534
1.18222	31.797	1.89433	29.9104							208.418	72.1308
1.1871	31.6399	1.90215	29.427							209.242	70.9308
1.19199	29.9636	1.90998	28.6192							210.067	71.0554
1.19687	27.292	1.91781	27.6008							210.899	71.8368
1.20176	23.5204	1.92564	26.4719							211.72	72.7888
1.20664	16.8152	1.93346	25.7193							212.53	71.3994
1.21153	9.7434	1.94129	26.0887							213.347	70.0236
1.21641	12.153	1.94912	27.4178							214.166	73.2327
1.2213	16.0818	1.95695	29.0162							214.984	71.2955
1.22619	18.963	1.96477	30.1831							215.811	71.5447
1.23107	23.5728	1.9726	30.8218							216.617	72.404
1.23595	28.1825	1.98043	31.2982							217.436	72.4189
1.24084	29.4921	1.98826	31.6675							218.254	72.8258
1.24572	27.7635	1.99609	31.9782							219.065	71.0041
1.25061	22.3155	2.00391	32.4512							219.89	71.6771
1.2555	18.0724	2.01174	33.0346							220.693	69.5524
1.26038	22.6822	2.01957	33.3488							221.507	72.071
1.26527	26.8206	2.0274	32.8103							222.327	72.4968
1.27015	30.2779	2.03523	31.7401							223.154	72.4974
1.27504	33.1066	2.04305	30.4524							223.969	72.4176
1.27992	35.0448	2.05088	28.6848							224.797	72.0042
1.28481	35.6211	2.05871	26.9172							225.604	70.9698
1.28969	34.8353	2.06654	24.9356							226.416	72.8842
1.29458	32.1113	2.07436	24.1831							227.246	71.3682
1.29946	27.5539	2.08219	25.6157							228.052	73.6565
1.30435	24.2014	2.09002	27.908							228.866	74.2535
1.30923	21.1631	2.09785	31.3223							229.687	72.4332
1.31412	18.1772	2.10568	34.1463							230.502	74.077
1.319	16.3961	2.1135	36.228							231.33	71.6285
1.32389	18.282	2.12133	37.3396							232.141	74.8298
1.32877	21.425	2.12916	37.602							232.956	73.8044
1.33366	23.1013	2.13699	36.9046							233.78	72.4429
1.33854	24.149	2.14481	35.5099							234.601	72.916
1.34343	26.1396	2.15264	33.6871							235.419	72.844
1.34831	30.697	2.16047	31.3845							236.243	73.5721
1.3532	33.5257	2.1683	28.5502							237.057	73.4034
1.35808	33.4209	2.17612	26.1957							237.885	73.064
1.36297	31.0637	2.18395	24.5352							238.694	73.2139
1.36786	26.2967	2.19178	24.4731							239.503	72.9543
1.37274	19.3296	2.19961	25.5363							240.329	71.9263
1.37763	21.6345	2.20744	25.961							241.156	74.8739
1.38251	27.4492	2.21526	25.8505							241.97	73.981
1.3874	32.1637	2.22309	25.2567							242.796	73.6584
1.39228	36.1973	2.23092	24.0726							243.608	73.5085
1.39717	40.0213	2.23875	22.6779							244.422	73.5286
1.40205	41.9071	2.24657	21.0173							245.248	73.624
1.40694	41.5405	2.2544	18.984							246.052	72.7875
1.41182	38.7117	2.26223	16.8436							246.872	72.0295
1.41671	33.7876	2.27006	14.7515							247.695	73.6922
1.42159	29.7541	2.27789	11.862							248.51	73.3197
1.42648	28.1302	2.28571	8.81016							249.332	74.6092
1.43136	30.8541	2.29354	8.69968							250.159	72.4981
1.43625	36.4592	2.30137	12.435							250.975	73.5474
1.44113	40.8071	2.3092	16.0081							251.802	74.4463
1.44602	42.1691	2.31703	19.0461							252.621	73.9874
1.4509	40.9642	2.32485	21.2866							253.439	74.3911
1.45579	36.8783	2.33268	22.885							254.266	73.003
1.46067	30.1207	2.34051	24.7492							255.072	72.6259
1.46556	31.0637	2.34834	27.3073							255.884	72.2768
1.47045	37.664	2.35616	29.9173							256.706	74.5118
1.47533	41.8548	2.36399	31.9955							257.522	73.5643
1.48022	42.6405	2.37182	34.2326							258.353	74.0692
1.4851	41.4881	2.37965	37.2706							259.176	74.0102
1.48998	37.9783	2.38748	41.0059							259.985	72.781
1.49487	31.797	2.3953	44.4754							260.822	74.1017
1.49976	31.7447	2.40313	47.7274							261.622	74.6747
1.50464	32.8447	2.41096	50.8241							262.44	76.386
1.50953	35.4115	2.41879	53.5928							263.266	75.9869
1.51441	40.1785	2.42661	55.6193							264.088	74.5203
1.5193	44.0025	2.43444	57.2177							264.901	73.6377
1.52418	44.9454	2.44227	58.3328							265.734	74.1977
1.52907	44.1073	2.4501	58.7022							266.552	73.454
1.53395	41.3833	2.45793	58.1602							267.369	75.7838
1.53884	36.6164	2.46575	56.9277							268.178	75.593
1.54372	34.4686	2.47358	55.8023							268.984	74.5858
1.54861	36.0925	2.48141	55.0497							269.804	73.3612
1.55349	39.9166	2.48924	54.2419							270.627	75.3957
1.55838	42.2214	2.49707	55.6228							271.435	76.1874
1.56326	42.7977	2.50489	59.3581							272.25	74.299
1.56815	41.5928	2.51272	62.6654							273.061	74.2399
1.57303	38.5546	2.52055	65.0647							273.89	75.3944
1.57792	34.3639	2.52838	66.5043							274.7	75.1154
1.5828	31.8494	2.5362	67.1913							275.514	74.7071
1.58769	31.3256	2.54403	68.3063							276.333	75.9356
1.59257	29.8588	2.55186	69.3179							277.16	77.0584
1.59746	28.3397	2.55969	69.6873							277.978	77.3978
1.60234	28.1825	2.56752	69.8426							278.801	77.2167
1.60723	29.1255	2.57534	70.1568							279.613	75.214
1.61211	31.7447	2.58317	69.9358							280.421	75.6358
1.617	36.9307	2.591	69.3455							281.258	75.4372
1.62189	40.8595	2.59883	68.9657							282.088	77.7781
1.62677	42.4834	2.60665	68.907							282.903	75.4982
1.63166	42.1691	2.61448	69.166							283.728	75.2932
1.63654	40.0737	2.62231	69.5906							284.541	75.127
1.64143	35.7782	2.63014	70.3881							285.364	73.7032
1.64631	29.4398	2.63796	71.1821							286.196	75.7695
1.6512	28.0254	2.64579	71.7621							287.01	76.2543
1.65608	28.3921	2.65362	71.8104							287.837	75.741
1.66097	27.9206	2.66145	71.914							288.659	74.87
1.66585	29.7017	2.66928	72.2316							289.476	75.5982
1.67074	35.1496	2.6771	72.7598							290.304	74.8012
1.67562	38.8165	2.68493	73.4468							291.107	74.7253
1.68051	39.4451	2.69276	73.6539							291.922	75.0388
1.68539	37.9783	2.70059	73.4916							292.75	78.3556
1.69028	34.4686	2.70842	72.632							293.557	77.6509
1.69516	27.0825	2.71624	71.1855							294.378	77.0493
1.70005	19.9583	2.72407	69.4145							295.196	77.9299
1.70493	20.744	2.7319	66.8978							296.013	77.5821
1.70982	25.8776	2.73973	63.7425							296.847	77.6191
1.7147	31.2208	2.74755	61.9715							297.678	76.6553
1.71959	36.8783	2.75538	62.182							298.486	78.721
1.72447	40.6499	2.76321	62.0681							299.315	75.765
1.72936	41.2262	2.77104	61.4743							300.125	76.449
1.73425	39.1308	2.77887	60.5077							300.937	76.1031
1.73913	34.7829	2.78669	59.9174							301.768	77.5023
1.74402	28.4445	2.79452	59.4306							302.588	77.5457
1.7489	27.6587	2.80235	58.7298							303.406	76.8345
1.75379	29.8064	2.81018	57.9772							304.232	76.7417
1.75867	31.797	2.818	56.5825							305.044	75.6008
1.76356	32.5828	2.82583	55.029							305.87	77.1194
1.76844	31.3256	2.83366	53.2614							306.695	76.4412
1.77333	31.0637	2.84149	51.1694							307.509	76.2562
1.77821	32.5828	2.84931	48.4386							308.336	75.8941
1.7831	30.697	2.85714	45.6561							309.157	76.5002
1.78798	26.5586	2.86497	44.3719							309.967	78.8222
1.79287	30.4874	2.8728	43.0807							310.802	76.7799
1.79775	35.202	2.88063	41.4202							311.614	76.2926
1.80264	37.0878	2.88845	39.4904							312.438	75.6176
1.80752	36.6687	2.89628	37.4017							313.26	78.4789
1.81241	33.9448	2.90411	34.6745							314.068	76.7696
1.81729	29.2826	2.91194	31.8885							314.887	77.9085
1.82218	27.3968	2.91976	32.4719							315.696	78.0902
1.82706	25.1443	2.92759	32.9483							316.51	77.9559
1.83195	25.93	2.93542	33.1555							317.328	76.8676
1.83683	30.6446	2.94325	33.8459							318.14	76.8455
1.84172	33.4733	2.95108	35.175							318.956	78.2895
1.84661	33.6829	2.9589	36.8252							319.782	77.6022
1.85149	33.159	2.96673	38.5306							320.609	77.7846
1.85638	35.9354	2.97456	39.808							321.424	77.2368
1.86126	39.9166	2.98239	40.5502							322.246	78.9988
1.86615	42.6929	2.99022	40.8091							323.07	78.6451
1.87103	43.9501	2.99804	40.8057							323.885	77.4322
1.87592	43.0072	3.00587	41.068							324.697	77.2316
1.8808	39.8118	3.0137	41.1716							325.51	76.7248
1.88569	34.5734	3.02153	41.0577							326.339	77.7275
1.89057	30.1207	3.02935	40.5709							327.144	77.0947
1.89546	31.1684	3.03718	39.9254							327.97	78.4335
1.90034	36.2497	3.04501	39.3868							328.804	80.1955
1.90523	38.345	3.05284	39.1658							329.609	78.5121
1.91011	37.8212	3.06067	38.8413							330.421	76.0375
1.915	35.3068	3.06849	38.6204							331.231	77.3296
1.91988	30.3827	3.07632	38.724							332.042	76.926
1.92477	32.9495	3.08415	38.9311							332.855	77.8806
1.92965	37.664	3.09198	39.0864							333.667	76.6872
1.93454	38.0307	3.0998	39.0795							334.478	75.323
1.93942	36.3544	3.10763	38.6998							335.301	77.2595
1.94431	35.7258	3.11546	38.3753							336.115	76.6599
1.94919	39.026	3.12329	38.2648							336.93	77.2985
1.95408	40.7547	3.13111	37.671							337.756	78.76
1.95896	41.069	3.13894	36.6492							338.562	78.1921
1.96385	41.2785	3.14677	36.0036							339.377	77.6106
1.96873	41.2262	3.1546	35.6791							340.188	77.4789
1.97362	41.0166	3.16243	36.5801							341.002	77.4588
1.9785	42.431	3.17025	38.0197							341.823	76.6274
1.98339	42.8501	3.17808	39.1866							342.651	76.9578
1.98828	41.6976	3.18591	39.8218							343.469	76.6722
1.99316	39.4975	3.19374	40.4052							344.293	76.192
1.99805	36.8259	3.20157	40.9886							345.098	75.4613
2.00293	35.4639	3.20939	41.7861							345.91	75.8169
2.00782	43.0596	3.21722	42.3109							346.737	77.9332
2.0127	49.7124	3.22505	42.4697							347.547	77.4555
2.01759	53.0649	3.23288	42.1969							348.366	77.5217
2.02247	53.7459	3.24071	41.3891							349.188	77.0207
2.02736	52.5411	3.24853	40.4225							350	76.6553
2.03224	48.979	3.25636	38.7585							350.825	77.4757
2.03713	40.9118	3.26419	36.7251							351.639	77.95
2.04201	32.1113	3.27202	34.3707							352.449	76.8715
2.0469	34.5734	3.27984	32.175							353.28	76.3808
2.05178	43.2691	3.28767	28.7504							354.085	76.9753
2.05667	49.2409	3.2955	26.2855							354.899	76.7676
2.06155	51.5982	3.30333	24.4109							355.71	76.7112
2.06644	51.3886	3.31115	21.8459							356.523	75.4022
2.07132	49.1885	3.31898	18.0484							357.346	76.8157
2.07621	44.9454	3.32681	18.3108							358.175	76.3795
2.08109	37.6117	3.33464	20.3856							358.993	76.2562
2.08598	32.3209	3.34247	22.6261							359.816	75.4762
2.09086	30.016	3.35029	25.022							360.623	76.8461
2.09575	26.9777	3.35812	27.2072							361.44	77.7833
2.10064	23.8347	3.36595	28.8022							362.258	76.0687
2.10552	25.5633	3.37378	31.0945							363.069	77.2842
2.11041	27.5015	3.3816	34.2429							363.883	76.8585
2.11529	27.8682	3.38943	36.8563							364.715	76.2945
2.12018	27.4492	3.39726	38.5065							365.527	77.2816
2.12506	29.2302	3.40509	39.4593							366.351	75.3964
2.12995	35.6734	3.41292	39.9357							367.161	79.4414
2.13483	40.2309	3.42074	41.7481							367.971	78.6983
2.13972	41.4881	3.42857	44.2027							368.802	77.8235
2.1446	40.9118	3.4364	46.6538							369.611	78.7405
2.14949	38.7641	3.44423	48.5698							370.435	77.8864
2.15437	33.7352	3.45206	49.312							371.259	77.6217
2.15926	25.3538	3.45988	49.3086							372.073	76.8825
2.16414	24.6204	3.46771	49.4087							372.885	77.8845
2.16903	30.6446	3.47554	50.7413							373.715	81.3195
2.17391	33.5781	3.48337	51.8011							374.538	79.4154
2.1788	34.2591	3.49119	53.0267							375.366	80.1585
2.18368	33.3162	3.49902	53.5549							376.195	80.7335
2.18857	28.7064	3.50685	53.4962							377	78.2797
2.19345	21.7917	3.51468	52.5295							377.816	78.1837
2.19834	22.4203	3.52251	51.0796							378.625	78.4439
2.20322	23.7823	3.53033	49.4191							379.436	77.3887
2.20811	23.6251	3.53816	48.0796							380.249	76.8864
2.21299	21.4774	3.54599	46.7919							381.06	78.4465
2.21788	17.6534	3.55382	45.7735							381.891	76.7923
2.22276	14.1436	3.56164	45.1245							382.711	77.3543
2.22765	10.2148	3.56947	44.1578							383.519	77.0045
2.23253	7.1766	3.5773	42.2315							384.335	77.6301
2.23742	7.2813	3.58513	39.0726							385.159	77.7281
2.24231	14.6675	3.59295	36.4489							385.973	76.6028
2.24719	21.3726	3.60078	36.0139							386.8	76.3659
2.25208	25.0395	3.60861	35.9587							387.607	75.8182
2.25696	25.7729	3.61644	35.686							388.425	79.5381
2.26185	24.3585	3.62427	35.2544							389.233	77.0467
2.26673	22.2108	3.63209	34.6054							390.052	76.4418
2.27162	19.9059	3.63992	35.4547							390.869	79.8483
2.2765	18.701	3.64775	37.5329							391.695	78.3913
2.28139	18.7534	3.65558	39.0243							392.512	77.6197
2.28627	18.4391	3.66341	39.77							393.336	78.7483
2.29116	17.1295	3.67123	40.1877							394.163	79.76
2.29604	14.5103	3.67906	40.6641							394.976	77.841
2.30093	12.3626	3.68689	40.6607							395.8	79.3531
2.30581	14.9294	3.69472	40.1739							396.61	78.0779
2.3107	16.2914	3.70254	39.1555							397.423	79.0267
2.31558	15.1913	3.71037	38.0232							398.248	77.0746
2.32047	12.3102	3.7182	37.6469							399.077	79.2363
2.32535	8.5909	3.72603	37.854							399.893	79.0474
2.33024	8.4338	3.73386	37.9576							400.7	79.1448
2.33513	10.2148	3.74168	38.5928							401.513	78.4433
2.34001	11.3149	3.74951	39.121							402.341	77.1985
2.3449	10.8434	3.75734	39.1141							403.165	78.3855
2.34978	9.5338	3.76517	38.8448							403.978	77.8832
2.35466	8.1719	3.77299	37.8782							404.807	78.2784
2.35955	7.2813	3.78082	36.5352							405.621	79.59
2.36444	11.053	3.78865	34.8195							406.441	78.1233
2.36932	16.6057	3.79648	32.6791							407.272	80.1202
2.37421	18.7534	3.8043	29.8413							408.076	77.1291
2.37909	17.9153	3.81213	26.793							408.894	78.8982
2.38398	14.3532	3.81996	24.0104							409.713	79.3031
2.38886	13.8817	3.82779	22.45							410.527	81.629
2.39375	16.0295	3.83562	20.6859							411.353	79.0968
2.39863	16.4485	3.84344	18.0104							412.179	79.3181
2.40352	15.3485	3.85127	15.2831							412.988	78.525
2.4084	12.153	3.8591	13.4569							413.798	77.085
2.41329	6.7051	3.86693	11.4753							414.615	81.0151
2.41817	9.3243	3.87475	9.01384							415.428	79.8995
2.42306	15.5056	3.88258	9.11741							416.256	77.8345
2.42794	21.7393	3.89041	10.7158							417.079	77.9338
2.43283	26.1919	3.89824	12.8976							417.893	79.71
2.43771	28.3397	3.90607	15.297							418.706	78.6879
2.4426	27.8682	3.91389	17.5892							419.517	78.7846
2.44748	25.6157	3.92172	19.2947							420.344	79.749
2.45237	20.1678	3.92955	20.2509							421.173	78.8443
2.45725	14.6675	3.93738	20.6687							421.992	81.1566
2.46214	14.6675	3.94521	20.9828							422.818	79.7444
2.46703	15.6628	3.95303	21.4592							423.648	79.2441
2.47191	13.4626	3.96086	21.8838							424.46	78.8683
2.4768	10.6339	3.96869	22.091							425.284	79.4868
2.48168	5.2907	3.97652	22.2429							426.093	78.3342
2.48657	4.8717	3.98434	23.1474							426.909	80.7361
2.49145	8.1195	3.99217	23.9448							427.719	78.3939
2.49634	10.3196	4	24.259							428.543	79.381
2.50122	12.2054									429.359	79.7191
2.50611	15.2961									430.18	78.0604
2.51099	19.0153
2.51588	20.063
2.52076	18.8058
2.52565	15.7675
2.53053	13.2531
2.53542	18.963
2.5403	26.1396
2.54519	31.5351
2.55007	33.7352
2.55496	33.9448
2.55984	32.6352
2.56473	29.335
2.56961	23.6251
2.5745	23.6775
2.57938	25.3014
2.58427	24.6728
2.58915	23.1013
2.59404	21.1631
2.59892	18.9106
2.60381	16.9724
2.6087	14.0389
2.61358	10.8434
2.61847	10.6339
2.62335	11.8911
2.62824	14.4056
2.63312	18.701
2.63801	22.9965
2.64289	25.511
2.64778	27.1872
2.65266	27.1349
2.65755	26.7682
2.66243	26.611
2.66732	25.0919
2.6722	23.8871
2.67709	25.4062
2.68197	28.3921
2.68686	30.9589
2.69174	34.4686
2.69663	36.7735
2.70151	36.6164
2.7064	34.2067
2.71129	30.2779
2.71617	27.5015
2.72105	26.0348
2.72594	23.4156
2.73083	23.0489
2.73571	27.3968
2.7406	31.9542
2.74548	33.9448
2.75037	34.7305
2.75525	35.883
2.76014	36.3544
2.76502	36.5116
2.76991	37.2974
2.77479	37.1926
2.77968	36.7211
2.78456	37.2974
2.78945	39.3927
2.79433	40.6499
2.79922	39.5499
2.8041	36.3021
2.80899	35.0448
2.81387	38.2403
2.81876	40.3356
2.82364	41.5928
2.82853	42.7453
2.83342	42.9024
2.8383	41.1214
2.84319	38.2403
2.84807	35.9878
2.85296	33.5781
2.85784	30.5398
2.86273	27.973
2.86761	29.335
2.8725	34.9401
2.87738	40.7547
2.88227	43.7406
2.88715	45.2073
2.89204	45.0502
2.89692	44.474
2.90181	46.3074
2.90669	48.3504
2.91158	50.7077
2.91646	51.3886
2.92135	50.1838
2.92623	47.2503
2.93112	41.6976
2.936	35.3591
2.94089	33.8924
2.94577	36.6687
2.95066	39.3403
2.95554	38.5546
2.96043	39.2356
2.96531	40.2309
2.9702	39.3927
2.97508	36.6164
2.97997	33.5257
2.98486	31.2732
2.98974	31.378
2.99463	37.0354
2.99951	41.4357
3.0044	42.3786
3.00928	40.9642
3.01417	39.0784
3.01905	38.5546
3.02394	38.2926
3.02882	36.983
3.03371	33.5257
3.03859	30.6446
3.04348	29.5969
3.04836	28.0254
3.05325	27.0301
3.05813	27.292
3.06302	27.7635
3.0679	27.3444
3.07279	25.0395
3.07768	22.3679
3.08256	21.7393
3.08745	23.5728
3.09233	25.511
3.09721	24.6204
3.1021	22.2108
3.10699	24.0442
3.11187	28.5492
3.11676	32.3209
3.12164	35.4115
3.12653	37.4021
3.13141	38.4498
3.1363	39.1832
3.14118	39.8118
3.14607	38.7641
3.15095	36.6687
3.15584	35.2544
3.16072	33.159
3.16561	30.8017
3.17049	32.1113
3.17538	32.8971
3.18026	30.9589
3.18515	26.7158
3.19003	21.5298
3.19492	19.9583
3.19981	22.3155
3.20469	26.5063
3.20958	33.0543
3.21446	37.8212
3.21935	40.388
3.22423	42.3786
3.22912	43.6358
3.234	43.4263
3.23889	41.9071
3.24377	39.3927
3.24866	34.8353
3.25354	26.8729
3.25843	20.744
3.26331	22.4727
3.2682	24.149
3.27308	26.0348
3.27797	28.0778
3.28285	31.0113
3.28774	32.8971
3.29262	33.0543
3.29751	30.9589
3.30239	27.6063
3.30728	20.3773
3.31216	15.7675
3.31705	13.2531
3.32193	12.2054
3.32682	14.3532
3.3317	18.701
3.33659	21.5298
3.34147	22.7346
3.34636	23.1537
3.35125	22.9441
3.35613	22.3155
3.36102	21.7917
3.3659	22.9441
3.37079	29.1255
3.37567	35.202
3.38056	37.9783
3.38544	38.1355
3.39033	35.8306
3.39521	28.7588
3.4001	22.6822
3.40498	27.4492
3.40987	31.9018
3.41475	33.4733
3.41964	32.6352
3.42452	29.2826
3.42941	23.2061
3.43429	17.1295
3.43918	17.2867
3.44406	18.2296
3.44895	19.8011
3.45384	23.9394
3.45872	29.4921
3.4636	32.3733
3.46849	32.478
3.47338	28.9159
3.47826	20.2726
3.48315	12.7293
3.48803	10.9482
3.49292	11.1577
3.4978	14.5627
3.50269	19.8535
3.50757	22.5775
3.51246	22.4727
3.51734	20.4297
3.52223	15.6104
3.52711	9.0624
3.532	7.4385
3.53688	7.8052
3.54177	8.1195
3.54665	11.9959
3.55154	19.1725
3.55642	24.568
3.56131	27.292
3.56619	28.4968
3.57108	28.2873
3.57597	26.611
3.58085	23.6775
3.58574	16.1866
3.59062	7.5956
3.59551	6.3908
3.60039	6.548
3.60528	5.3955
3.61016	3.6145
3.61505	1.5191
3.61993	0
3.62482	3.824
3.6297	10.5291
3.63459	13.3579
3.63947	12.0483
3.64436	13.0436
3.64924	20.3773
3.65413	25.7729
3.65901	28.2873
3.6639	28.654
3.66878	27.5015
3.67367	24.0442
3.67855	17.3914
3.68344	9.6386
3.68832	8.8529
3.69321	9.5338
3.69809	10.1101
3.70298	13.9341
3.70786	16.6057
3.71275	17.2867
3.71764	17.4438
3.72252	19.5392
3.72741	22.4203
3.73229	23.8347
3.73718	23.7823
3.74206	22.2108
3.74695	19.2773
3.75183	17.5486
3.75672	19.5916
3.7616	23.0489
3.76649	24.83
3.77137	25.4062
3.77626	25.9824
3.78114	25.8776
3.78603	24.3585
3.79091	22.0536
3.7958	23.3632
3.80068	28.5492
3.80557	31.797
3.81045	32.3209
3.81534	30.9589
3.82023	27.8682
3.82511	21.5822
3.82999	16.4485
3.83488	16.8152
3.83977	20.4821
3.84465	28.4445
3.84954	35.202
3.85442	39.1308
3.85931	40.0213
3.86419	38.8165
3.86908	35.0972
3.87396	26.8206
3.87885	22.5251
3.88373	25.7205
3.88862	28.4445
3.8935	29.8064
3.89839	30.3303
3.90327	30.7494
3.90816	30.6446
3.91304	30.4874
3.91793	31.0113
3.92281	31.116
3.9277	30.5398
3.93258	30.2779
3.93747	29.2302
3.94236	27.5539
3.94724	26.4539
3.95213	25.5633
3.95701	26.3491
3.9619	28.0778
3.96678	30.3303
3.97167	35.6734
3.97655	40.1785
3.98144	41.3309
3.98632	41.4357
3.99121	40.9642
3.99609	39.4975
4.00098	37.1926
4.00586	33.9972
4.01075	30.5398
4.01563	28.1302
4.02052	26.8729

## Sheet: FIgure 3
Figure 3b		Figure 3c						Figure 3d		Figure 3e
1 X concentration (mg/mL)	0.456							1 X concentration (mg/mL)	0.46
Pressure (bar)	Concentration (mg/mL)							Pressure (bar)	Concentration (mg/mL)
0.1	8.117							0.1	8.529
	8.13								8.533
	7.961								8.527
0.2	2.417							0.5	8.53
	2.513								8.489
	2.436								8.525
0.3	0.826							1	8.484
	0.735								8.456
	0.911								8.49
0.5	0.579							3	7.991
	0.576								8.089
	0.617								8.097
1	0.485
	0.481
	0.501
3	0.454
	0.461
	0.459			Figure 3h			Figure 3i			Figure 3i
Figure 3f		Figure 3g		LOD value : 85
1 X concentration (mg/mL)	0.149	1 X concentration (mg/mL)	0.457	Concentration (ng/mL)	Commercial LFA	BEETLES2	Concentration (AU/mL)	Commercial LFA	BEETLES2	Concentration (ng/mL)	Commercial LFA	BEETLES2
				0.01	82.339	86.267	0.00242	78.174	80.379	0.00242	78.297	77.64
Pressure (bar)	Concentration (mg/mL)	pH	Concentration (mg/mL)		82.326	86.117		81.326	81.751		78.422	81.14
0.1	3.795	3	8.015		80.218	86.417		81.812	85.575		81.477	84.137
	3.411		8.21	0.02	82.706	86.878	0.00484	80.516	79.042	0.00484	81.806	81.745
	3.354		8.729		84.701	85.336		81.679	84.431		78.417	83.233
0.5	4.229	4	7.345		82.232	85.474		82.441	84.24		77.441	84.304
	3.304		7.342	0.05	83.097	87.17	0.0121	78.791	97.48	0.0121	79.639	96.712
	3.278		7.421		82.836	89.973		78.3	94.398		80.19	93.953
1	3.288	5	1.873		82.217	85.597		83.024	100.915		82.029	90.851
	3.331		1.787	0.1	83.277	103.287	0.0242	78.94	107.869	0.0242	81.447	110.651
	3.279		1.96		85.715	101.312		78.929	116.485		81.114	102.67
3	3.235	6	1.497		84.028	102.202		83.156	122.379		78.911	105.274
	3.263		1.54	0.2	88.282	115.647	0.0484	80.513	122.301	0.0484	79.888	115.686
	3.239		1.446		86.86	118.852		81.871	136.086		82.198	123.625
		7.2	0.454		88.525	116.151		84.324	134.024		81.531	128.968
			0.461	0.5	84.772	109.194	0.121	84.439	154.971	0.121	87.692	144.229
			0.459		90.26	119.869		92.29	148.322		87.012	131.354
					86.513	136.363		88.303	158.389		83.779	154.808
				1	100.53	139.703	0.242	102.361	153.751	0.242	92.927	154.314
					98.183	135.778		97.541	147.087		88.834	159.549
					99.262	144.917		105.545	160.144		90.197	160.589
				2	103.902		0.484	128.907		0.484	107.531
					104.271			113.201			103.454
					108.77			103.271			103.44
				5	131.898		1.21	143.434		1.21	126.282
					137.627			140.344			127.99
					131.512			138.886			129.935
				10	137.49		2.42	152.901		2.42	139.387
					141.479			144.877			140.153
					131.715			144.522			142.199

## Sheet: Figure 4
Figure 4a		Figure 4b		Figure 4c		Figure 4d		Figure 4e		Figure 4f		Figure 4g		Figure 4h		Figure 4j
Cut-off value : 86
w/o BEETLES2	w/ BEETLES2	w/o BEETLES2	w/ BEETLES2	w/o BEETLES2	w/ BEETLES2	w/o BEETLES2	w/ BEETLES2	w/o BEETLES2	w/ BEETLES2	w/o BEETLES2	w/ BEETLES2	p value	<0.0001	p value	0.0041	SARS-CoV-2	87.111
80.355	87.679	83.532	76.935	80.355	87.679	85.545	88.396	80.526	89.97	81.245	80.573	COVID-19	Healthy control	COVID-19	Healthy control		92.071
85.862	86.9	79.792	79.641	85.862	86.9	83.688	99.956	82.209	86.338	80.877	80.082	76.935	81.245	83.532	81.245		96.339
90.959	119.724	84.704	103.611	90.959	119.724	84.079	90.089	80.176	80.187	80.629	81.492	79.641	80.877	79.792	80.877	RSV A	84.889
82.555	88.927	86.691	121.799	82.555	88.927	79.547	96.767	85.992	101.716	81.265	80.439	103.611	80.629	84.704	80.629		83.707
93.068	112.158	86.428	90.557	93.068	112.158	80.057	94.518			80.675	79.366	90.871	81.265	80.293	81.265		82.856
79.644	89.613	80.192	105.068	79.644	89.613	80.862	87.98			81.292	79.827	90.557	80.675	86.428	80.675	RSV B	81.808
79.805	90.571	81.486	94.435	79.805	90.571	84.013	109.914			81.318	80.212	105.068	81.292	80.192	81.292		81.194
80.181	92.796	79.928	103.934	80.181	92.796	80.654	90.471			80.685	79.203	94.435	81.318	81.486	81.318		81.099
80.925	102.917	80.342	88.343	80.925	102.917	85.47	112.451			80.558	80.204	103.934	80.685	79.928	80.685	Influenza A(H1N1)	82.47
85.067	94.335	80.293	90.871	85.067	94.335	86.151	105.805			80.936	80.949	88.343	80.558	80.342	80.558		83.157
85.545	88.396	86.891	109.106			77.677	78.241			79.574	77.997	121.799	80.936	86.691	80.936		81.722
83.688	99.956	80.588	89.922			80.732	77.958			80.044	78.692	109.106	77.997	86.891	79.574	Influenza B	81.797
84.079	90.089					80.706	103.743			80.71	78.943	89.922	78.692	80.588	80.044		83.851
79.547	96.767					79.481	89.145			79.386	79.026	88.396	78.943	85.545	80.71		84.848
80.057	94.518					79.665	88.692			78.874	79.127	99.956	79.026	83.688	79.386	OC43 (COVID)	83.611
80.862	87.98					79.583	92.727			80.056	78.595	90.089	79.127	84.079	78.874		81.774
84.013	109.914					80.526	89.97			79.437	79.038	96.767	78.595	79.547	80.056		83.711
80.654	90.471					82.209	86.338			80.117	78.759	94.518	79.038	80.057	79.437
85.47	112.451					80.176	80.187			79.181	78.57	87.98	78.759	80.862	80.117
86.151	105.805					85.992	101.716			78.249	77.154	109.914	78.57	84.013	79.181
77.677	78.241					83.532	76.935					90.471	77.154	80.654	78.249
80.732	77.958					79.792	79.641					112.451		85.47
80.706	103.743					84.704	103.611					105.805		86.151
79.481	89.145					86.691	121.799					78.241		77.677
79.665	88.692					86.428	90.557					77.958		80.732
79.583	92.727					80.192	105.068					103.743		80.706
80.526	89.97					81.486	94.435					89.145		79.481
82.209	86.338					79.928	103.934					88.692		79.665
80.176	80.187					80.342	88.343					92.727		79.583
85.992	101.716					80.293	90.871					89.97		80.526
						86.891	109.106					86.338		82.209
						80.588	89.922					80.187		80.176
												101.716		85.992
												87.679		80.355
												86.9		85.862
												119.724		90.959
												88.927		82.555
												112.158		93.068
												89.613		79.644
												90.571		79.805
												92.796		80.181
												102.917		80.925
												94.335		85.067
figure 4k						figure 4l			figure 4m
Threshold value : 13811				Inset graph		After symptoms start (Day)	w/o BEETLES2	w/ BEETLES2	After symptoms start (Day)	w/o BEETLES2	w/ BEETLES2
					Ct value change	0	166.292	161.457	0	33.094	26.277
Cycle number	BETTLES2	Reference	AAO only	BETTLES2	-4.371	1	161.278	173.103	2	30.937	24.579
1	-1749.12	-3806.12	-31217.9		-4.733	2	137.429	178.006	4	36.367	31.821
2	-1429.08	-3474.92	-23563.6		-5.103	3	150.696	176.395	6	36.797	32.886
3	-640.448	-2636.82	-10242.2	AAO only	1.068	4	108.888	164.019	8	37.702	33.25
4	-136.378	-1574.28	-4104.42		0.727	5	78.122	170.78
5	-154.777	-841.58	-1345.31		1.726	6	78.599	114.895
6	-248.019	-606.883	89.9009			7	77.377	112.015
7	395.863	-337.654	550.828			8	77.892	119.046
8	845.183	144.544	1165.29			9	80.786	112.922
9	537.316	483.523	1573.68
10	125.229	842.845	2364.95
11	-292.419	1226.95	2424.94
12	-484.568	1195.15	2333.68
13	-92.9668	1200.22	2485.01
14	-62.5531	1042.54	2383.75
15	299.079	955.271	1925.37
16	262.399	953.75	2107.64
17	-53.6243	856.01	2028.25
18	-134.148	700.895	1973.27
19	154.266	638.374	1940.01
20	17.0858	295.166	1095.94
21	128	-114.824	787.397
22	77.4446	-479.845	178.574
23	-208.235	93.8835	42.2199
24	-333.728	93.8937	-135.541
25	-527.627	-445.565	-732.333
26	-158.088	-630.648	-1266.31
27	459.482	-613.295	-1837.73
28	1231.68	-1114.5	-2164.05
29	2852.15	-1327.12	-2550.69
30	6923.57	-1057.11	-3072.14
31	13798.6	-679.91	-3249.93
32	24356.5	89.9749	-3074.91
33	41001.9	1669.95	-1986.45
34	62876.5	4464.4	597.853
35	89350.9	10117.7	5635.12
36	117465	21491.1	15203.5
37	144169	41609.5	32289.3
38	167228	74645.2	62034.6
39	184931	119844	106859
40	197842	171317	163653
41	205294	221076	220777
42	209506	264088	269097
43	211645	298428	304513
44	213644	322128	325856
45	214591	336192	336798

## Sheet: Supplementary Figure 2
Figure S2c
Diameter (nm)	247.4
	252.5
	257.1
zeta potential (mV)	-28.04
	-26.19
	-30.32

## Sheet: Supplementary Figure 5
Figure S2a		Figure S2b		Figure S2c		Figure S2d		Figure S2e		Figure S2f		Figure S2g
Distance (μm)	Height (nm)	Distance (μm)	Height (nm)	Distance (μm)	Height (nm)	Distance (μm)	Height (nm)	Distance (μm)	Height (nm)	Distance (μm)	Height (nm)	RBCM concentration
0	28.6016	0	48.1159	0	14.6201	0	30.4614	0	0.8527	0	57.6096	0.04	0.02	0.01	0.0025	0.001	0
0.004885	25.3538	0.007828	49.7343	0.007828	12.7819	0.007828	29.699	0.007828	3.6801	0.007828	59.1476	Rq (nm)	Rq (nm)	Rq (nm)	Rq (nm)	Rq (nm)	Rq (nm)
0.00977	20.6392	0.015656	50.6635	0.015656	13.5946	0.015656	28.5606	0.015656	6.61452	0.015656	61.4248	2.932	3.03	3.693	3.755	4.328	5.197
0.014656	15.7675	0.023483	51.0147	0.023483	14.0938	0.023483	27.5336	0.023483	9.38668	0.023483	61.8558	2.554	2.891	3.304	4.539	5.297	5.698
0.019541	12.2054	0.031311	51.2104	0.031311	13.7416	0.031311	26.3987	0.031311	11.7826	0.031311	60.8084	2.925	3.152	3.195	5.54	4.922	6.012
0.024426	10.1101	0.039139	51.1392	0.039139	13.5985	0.039139	24.8391	0.039139	14.717	0.039139	58.7136	3.293	3.027	3.644	3.564	4.883	4.147
0.029311	10.5291	0.046967	50.8547	0.046967	13.8307	0.046967	23.0114	0.046967	17.9172	0.046967	55.8734	2.765	2.509	3.492	4.513	5.272	5.892
0.034196	13.3579	0.054795	51.2593	0.054795	12.7355	0.054795	20.9191	0.054795	20.3718	0.054795	54.9864	3.081	2.932	4.067	3.441	4.453	4.481
0.039082	18.6487	0.062622	51.8728	0.062622	10.8973	0.062622	18.5101	0.062622	21.5939	0.062622	54.2032	2.524	3.098	3.722	4.07	4.427	5.025
0.043967	22.6298	0.07045	51.8551	0.07045	12.7742	0.07045	15.9931	0.07045	23.3511	0.07045	53.5804	2.985	2.916	3.346	4.482	4.203	4.978
0.048852	23.468	0.078278	51.4682	0.078278	16.5085	0.078278	15.5997	0.078278	26.3373	0.078278	55.8576	3.162	3.313	4.327	3.15	5.455	4.482
0.053737	22.4727	0.086106	50.8147	0.086106	17.6966	0.086106	16.3795	0.086106	29.4305	0.086106	59.4527	2.98	2.758	3.311	5.076	4.694	5.362
0.058622	19.3296	0.093933	50.4279	0.093933	17.5572	0.093933	17.2116	0.093933	31.778	0.093933	60.7801
0.063508	13.9865	0.101761	49.7743	0.101761	16.9923	0.101761	19.1054	0.101761	33.4834	0.101761	60.2642
0.068393	12.2054	0.109589	48.5961	0.109589	14.4614	0.109589	22.0123	0.109589	35.0231	0.109589	58.6381
0.073278	13.9341	0.117417	49.3163	0.117417	14.5853	0.117417	26.0297	0.117417	36.5663	0.117417	55.1657
0.078163	16.0295	0.125245	53.4156	0.125245	16.199	0.125245	29.9984	0.125245	38.0577	0.125245	50.0074
0.083048	18.0724	0.133072	56.1945	0.133072	15.9513	0.133072	33.8104	0.133072	38.9622	0.133072	45.9593
0.087934	19.9059	0.1409	57.4394	0.1409	14.6433	0.1409	37.4031	0.1409	39.4386	0.1409	44.5439
0.092819	23.9394	0.148728	57.4749	0.148728	15.4056	0.148728	40.8392	0.148728	39.8598	0.148728	43.2355
0.097704	27.9206	0.156556	56.03	0.156556	18.0797	0.156556	43.6939	0.156556	40.2809	0.156556	41.8704
0.102589	29.2302	0.164384	53.6913	0.164384	20.1694	0.164384	45.7443	0.164384	40.7056	0.164384	40.9834
0.107474	28.3397	0.172211	51.775	0.172211	20.6144	0.172211	47.2169	0.172211	41.075	0.172211	40.4645
0.11236	25.93	0.180039	51.1215	0.180039	18.931	0.180039	48.2613	0.180039	41.3856	0.180039	39.8983
0.117245	20.5869	0.187867	49.7298	0.187867	15.9242	0.187867	48.8775	0.187867	41.0059	0.187867	39.1151
0.12213	11.6816	0.195695	47.4445	0.195695	12.5459	0.195695	49.5529	0.195695	40.4156	0.195695	38.3319
0.127015	8.1719	0.203523	47.529	0.203523	10.4407	0.203523	50.1169	0.203523	39.877	0.203523	37.7092
0.1319	12.6769	0.21135	49.7832	0.21135	9.07855	0.21135	50.8445	0.21135	39.8183	0.21135	37.1399
0.136786	17.2343	0.219178	52.931	0.219178	7.45324	0.219178	51.8854	0.219178	40.3983	0.219178	36.4605
0.141671	19.1725	0.227006	56.5502	0.227006	4.02074	0.227006	52.9263	0.227006	41.1405	0.227006	36.1019
0.146556	15.9771	0.234834	59.489	0.234834	1.17258	0.234834	53.6017	0.234834	41.831	0.234834	35.6395
0.151441	10.6339	0.242661	61.1563	0.242661	1.55956	0.242661	53.9567	0.242661	42.3557	0.242661	35.1206
0.156326	12.5721	0.250489	61.352	0.250489	4.34193	0.250489	54.3049	0.250489	43.6365	0.250489	34.4443
0.161212	14.7722	0.258317	60.5428	0.258317	6.69863	0.258317	54.4476	0.258317	45.335	0.258317	33.6077
0.166097	15.8199	0.266145	59.0444	0.266145	8.67996	0.266145	54.6913	0.266145	46.6124	0.266145	32.8276
0.170982	15.2961	0.273973	58.9199	0.273973	9.01664	0.273973	54.8863	0.273973	47.144	0.273973	32.0445
0.175867	13.6722	0.2818	59.9559	0.2818	7.65834	0.2818	55.029	0.2818	47.5134	0.2818	31.2644
0.180752	11.5768	0.289628	59.6758	0.289628	5.34034	0.289628	55.0081	0.289628	47.51	0.289628	30.3774
0.185638	9.9005	0.297456	58.2308	0.297456	5.78149	0.297456	54.7261	0.297456	47.4996	0.297456	29.5974
0.190523	7.7004	0.305284	55.6298	0.305284	7.49968	0.305284	54.6008	0.305284	48.1383	0.305284	29.1822
0.195408	5.8146	0.313112	51.1259	0.313112	8.52904	0.313112	54.5277	0.313112	48.9875	0.313112	29.8239
0.200293	6.8623	0.320939	49.7343	0.320939	8.01823	0.320939	54.0856	0.320939	49.999	0.320939	30.887
0.205178	13.2531	0.328767	53.0422	0.328767	7.39906	0.328767	53.3719	0.328767	51.2764	0.328767	32.1671
0.210064	21.9488	0.336595	54.7095	0.336595	7.25975	0.336595	52.6652	0.336595	52.0151	0.336595	33.441
0.214949	28.2349	0.344423	55.323	0.344423	5.68475	0.344423	52.1151	0.344423	51.9565	0.344423	34.6614
0.219834	30.3303	0.352251	55.1496	0.352251	4.53542	0.352251	51.9863	0.352251	50.8828	0.352251	35.7779
0.224719	30.016	0.360078	53.8647	0.360078	8.8541	0.360078	51.6556	0.360078	48.4213	0.360078	36.948
0.229604	27.7635	0.367906	54.0025	0.367906	12.008	0.367906	51.2135	0.367906	47.3477	0.367906	37.9577
0.23449	22.3679	0.375734	54.9896	0.375734	13.2463	0.375734	50.552	0.375734	49.6365	0.375734	39.285
0.239375	18.6487	0.383562	54.705	0.383562	13.1612	0.383562	50.1099	0.383562	52.999	0.383562	41.0904
0.24426	21.0059	0.391389	53.2111	0.391389	11.8532	0.391389	49.3997	0.391389	56.1475	0.391389	43.2606
0.249145	23.2061	0.399217	50.6057	0.399217	9.32235	0.399217	48.5294	0.399217	58.3846	0.399217	45.5379
0.25403	24.9347	0.407045	45.6261	0.407045	7.74735	0.407045	47.9793	0.407045	59.7171	0.407045	47.4974
0.258916	26.0348	0.414873	41.549	0.414873	7.29071	0.414873	47.4815	0.414873	60.1901	0.414873	49.2462
0.263801	25.3014	0.422701	40.4241	0.422701	10.5994	0.422701	47.0394	0.422701	60.0796	0.422701	50.8912
0.268686	24.3061	0.430528	39.3481	0.430528	13.2734	0.430528	46.4894	0.430528	59.2718	0.430528	52.8004
0.273571	22.5775	0.438356	41.5979	0.438356	14.2486	0.438356	45.9358	0.438356	58.1464	0.438356	54.6026
0.278456	20.4821	0.446184	44.3723	0.446184	13.4166	0.446184	45.6538	0.446184	56.2683	0.446184	55.93
0.283342	17.5486	0.454012	45.2526	0.454012	10.9941	0.454012	45.5807	0.454012	55.4605	0.454012	56.5716
0.288227	14.5627	0.46184	44.968	0.46184	8.88893	0.46184	45.5633	0.46184	53.9622	0.46184	56.9491
0.293112	18.3344	0.469667	43.5808	0.469667	8.90828	0.469667	45.7026	0.469667	52.1947	0.469667	57.1692
0.297997	26.3491	0.477495	40.9799	0.477495	9.51197	0.477495	45.8418	0.477495	51.4421	0.477495	57.3925
0.302882	29.8588	0.485323	39.855	0.485323	9.74415	0.485323	45.8766	0.485323	51.701	0.485323	57.5058
0.307768	29.1778	0.493151	39.1481	0.493151	9.44231	0.493151	45.7548	0.493151	51.9081	0.493151	57.358
0.312653	24.4109	0.500979	40.5575	0.500979	9.09016	0.500979	45.626	0.500979	51.5836	0.500979	57.207
0.317538	15.2437	0.508806	42.9095	0.508806	11.2882	0.508806	45.5564	0.508806	50.831	0.508806	57.1629
0.322423	11.5244	0.516634	44.0477	0.516634	14.5969	0.516634	45.2187	0.516634	48.9564	0.516634	57.49
0.327308	14.4056	0.524462	44.19	0.524462	16.8994	0.524462	45.0376	0.524462	48.2557	0.524462	58.5028
0.332194	16.5533	0.53229	44.6479	0.53229	18.3544	0.53229	44.9158	0.53229	48.625	0.53229	60.2516
0.337079	17.9677	0.540117	46.0529	0.540117	18.7956	0.540117	44.787	0.540117	50.3822	0.540117	61.8432
0.341964	18.282	0.547945	46.3508	0.547945	18.4976	0.547945	44.8218	0.547945	51.6596	0.547945	63.0635
0.346849	16.5533	0.555773	45.5416	0.555773	17.8243	0.555773	44.4876	0.555773	51.7079	0.555773	63.9159
0.351734	14.7199	0.563601	43.5675	0.563601	18.2693	0.563601	43.8296	0.563601	50.5238	0.563601	64.5576
0.356619	19.8535	0.571429	40.1262	0.571429	20.5176	0.571429	43.2274	0.571429	49.1325	0.571429	64.8847
0.361505	26.611	0.579256	36.7294	0.579256	22.4487	0.579256	42.9941	0.579256	47.0439	0.579256	64.8438
0.36639	32.059	0.587084	35.3377	0.587084	23.3697	0.587084	43.0289	0.587084	44.8483	0.587084	64.4821
0.371275	36.6687	0.594912	33.3148	0.594912	23.2304	0.594912	43.5407	0.594912	42.3316	0.594912	63.9631
0.37616	40.0737	0.60274	30.1314	0.60274	22.5067	0.60274	44.2126	0.60274	39.9737	0.60274	63.4473
0.381045	41.5928	0.610568	28.055	0.610568	22.5261	0.610568	44.8845	0.610568	37.8367	0.610568	63.4536
0.385931	42.2738	0.618395	31.0962	0.618395	24.6699	0.618395	45.5598	0.618395	35.3753	0.618395	64.5702
0.390816	42.3786	0.626223	32.8212	0.626223	26.7596	0.626223	45.9637	0.626223	32.5375	0.626223	66.429
0.395701	41.2785	0.634051	35.6001	0.634051	27.9979	0.634051	45.8383	0.634051	30.2349	0.634051	68.4924
0.400586	40.2832	0.641879	39.0102	0.641879	28.71	0.641879	45.3962	0.641879	28.5191	0.641879	70.5557
0.405471	38.8165	0.649707	40.8376	0.649707	28.9925	0.649707	45.1108	0.649707	26.4823	0.649707	72.1472
0.410357	35.9878	0.657534	41.4023	0.657534	28.8532	0.657534	45.5181	0.657534	24.5007	0.657534	73.2103
0.415242	29.9636	0.665362	40.7487	0.665362	28.234	0.665362	45.337	0.665362	21.4523	0.665362	73.9589
0.420127	28.9683	0.67319	38.2499	0.67319	27.0305	0.67319	44.9993	0.67319	20.8551	0.67319	74.4968
0.425012	29.2302	0.681018	33.6927	0.681018	25.6683	0.681018	44.9819	0.681018	21.1727	0.681018	74.6635
0.429897	28.0254	0.688845	30.5093	0.688845	24.9989	0.688845	45.6538	0.688845	21.0622	0.688845	74.3049
0.434783	25.8253	0.696673	30.6471	0.696673	25.0182	0.696673	46.3257	0.696673	22.3395	0.696673	73.7325
0.439668	24.4633	0.704501	30.6827	0.704501	25.2504	0.704501	46.3605	0.704501	23.6169	0.704501	72.9493
0.444553	22.5251	0.712329	30.7182	0.712329	25.0027	0.712329	45.9672	0.712329	24.3039	0.712329	72.273
0.449438	19.4868	0.720157	30.5404	0.720157	24.1707	0.720157	46.27	0.720157	25.3672	0.720157	71.9145
0.454323	17.4962	0.727984	29.7845	0.727984	22.3867	0.727984	47.3109	0.727984	27.0726	0.727984	72.4523
0.459209	19.2249	0.735812	29.5	0.735812	20.4944	0.735812	48.0385	0.735812	28.1877	0.735812	73.9904
0.464094	23.6251	0.74364	28.8509	0.74364	19.4496	0.74364	48.4459	0.74364	28.1842	0.74364	76.1103
0.468979	27.3444	0.751468	30.9405	0.751468	17.7701	0.751468	48.9054	0.751468	27.5352	0.751468	78.5951
0.473864	29.9636	0.759296	34.7775	0.759296	13.6449	0.759296	49.7896	0.759296	27.0484	0.759296	80.8723
0.478749	32.2161	0.767123	37.2362	0.767123	8.14206	0.767123	50.8897	0.767123	27.9529	0.767123	82.9923
0.483635	32.3209	0.774951	38.3255	0.774951	4.76374	0.774951	51.9271	0.774951	28.9644	0.774951	84.7442
0.48852	30.6446	0.782779	37.623	0.782779	5.04623	0.782779	52.7592	0.782779	29.4926	0.782779	86.0715
0.493405	27.2396	0.790607	36.2314	0.790607	5.7041	0.790607	53.2187	0.790607	29.3787	0.790607	87.0277
0.49829	25.93	0.798434	34.3685	0.798434	7.05078	0.798434	53.6782	0.798434	28.7849	0.798434	87.8801
0.503175	24.149	0.806262	31.7097	0.806262	8.08015	0.806262	53.9254	0.806262	27.9253	0.806262	88.6821
0.508061	22.2632	0.81409	28.633	0.81409	9.00116	0.81409	54.277	0.81409	27.1727	0.81409	89.4276
0.512946	22.787	0.821918	29.0332	0.821918	9.65515	0.821918	54.8445	0.821918	26.5271	0.821918	90.0724
0.517831	23.6775	0.829746	28.7531	0.829746	11.4817	0.829746	55.5721	0.829746	26.3614	0.829746	90.5033
0.522716	24.568	0.837573	27.4681	0.837573	11.8725	0.837573	56.4006	0.837573	26.6756	0.837573	90.6165
0.527601	27.8159	0.845401	25.7608	0.845401	10.2434	0.845401	57.5007	0.845401	27.3143	0.845401	90.6259
0.532487	33.2638	0.853229	24.4759	0.853229	7.66221	0.853229	58.7053	0.853229	28.1083	0.853229	90.7926
0.537372	35.6211	0.861057	26.4099	0.861057	6.24587	0.861057	59.8541	0.861057	29.1198	0.861057	90.909
0.542257	35.202	0.868885	27.3392	0.868885	6.21104	0.868885	60.6339	0.868885	30.1278	0.868885	90.9719
0.547142	33.2114	0.876712	26.7434	0.876712	6.8689	0.876712	61.2501	0.876712	30.656	0.876712	90.8776
0.552027	33.7352	0.88454	24.7204	0.88454	8.26977	0.88454	61.6574	0.88454	30.6526	0.88454	90.6228
0.556913	35.0972	0.892368	21.746	0.892368	9.98795	0.892368	62.0125	0.892368	30.5421	0.892368	90.6291
0.561798	35.4115	0.900196	19.4073	0.900196	12.3408	0.900196	62.0438	0.900196	29.8965	0.900196	91.2204
0.566683	34.3639	0.908024	23.3955	0.908024	16.8762	0.908024	61.922	0.908024	29.7792	0.908024	92.1766
0.571568	34.6258	0.915851	26.49	0.915851	18.9117	0.915851	61.3719	0.915851	29.7205	0.915851	93.1894
0.576453	39.2356	0.923679	27.7393	0.923679	18.8769	0.923679	60.9263	0.923679	29.2372	0.923679	94.2556
0.581339	41.6976	0.931507	27.7216	0.931507	16.9304	0.931507	60.2684	0.931507	28.2705	0.931507	95.6333
0.586224	40.8595	0.939335	26.2766	0.939335	13.0219	0.939335	59.4503	0.939335	26.8724	0.939335	96.8033
0.591109	36.9307	0.947162	23.0398	0.947162	9.64354	0.947162	58.5312	0.947162	24.839	0.947162	97.445
0.595994	30.8017	0.95499	17.9045	0.95499	9.65902	0.95499	57.3963	0.95499	22.6434	0.95499	97.9828
0.600879	36.6687	0.962818	13.1917	0.962818	11.2727	0.962818	56.4703	0.962818	22.7987	0.962818	98.7283
0.605765	42.1691	0.970646	7.68292	0.970646	14.1596	0.970646	55.7113	0.970646	26.0542	0.970646	99.6373
0.61065	43.5834	0.978474	5.65994	0.978474	17.4179	0.978474	54.9489	0.978474	29.7308	0.978474	100.49
0.615535	42.5358	0.986301	7.75406	0.986301	18.8691	0.986301	54.2353	0.986301	33.0381	0.986301	101.289
0.62042	39.7594	0.994129	8.89671	0.994129	18.517	0.994129	53.4206	0.994129	35.6514	0.994129	102.037
0.625305	35.5163	1.00196	12.2535	1.00196	18.3776	1.00196	52.6547	1.00196	38.1026	1.00196	102.836
0.630191	32.2161	1.00978	17.3532	1.00978	18.1842	1.00978	52.1604	1.00978	40.5019	1.00978	103.531
0.635076	32.8971	1.01761	20.71	1.01761	16.822	1.01761	51.5616	1.01761	42.2556	1.01761	104.019
0.639961	36.0401	1.02544	22.5418	1.02544	14.6123	1.02544	50.8479	1.02544	43.4259	1.02544	104.343
0.644846	37.1926	1.03327	23.2621	1.03327	17.0193	1.03327	50.1935	1.03327	44.0646	1.03327	104.299
0.649731	37.5069	1.0411	22.8709	1.0411	21.605	1.0411	49.3266	1.0411	44.327	1.0411	103.887
0.654617	37.2974	1.04892	21.4303	1.04892	24.1204	1.04892	48.5085	1.04892	44.8034	1.04892	103.05
0.659502	37.8212	1.05675	18.1402	1.05675	25.4671	1.05675	47.7983	1.05675	45.3281	1.05675	101.531
0.664387	38.6593	1.06458	13.4762	1.06458	25.4323	1.06458	47.1404	1.06458	45.4317	1.06458	99.9581
0.669272	38.8165	1.07241	8.28759	1.07241	24.55	1.07241	46.3779	1.07241	45.0519	1.07241	98.3886
0.674157	39.8118	1.08024	4.84186	1.08024	23.3465	1.08024	45.5633	1.08024	45.7424	1.08024	97.2374
0.679043	43.2691	1.08806	4.97969	1.08806	20.924	1.08806	45.1699	1.08806	47.4478	1.08806	96.9826
0.683928	44.9978	1.09589	4.22385	1.09589	19.2406	1.09589	44.4597	1.09589	48.6147	1.09589	97.2531
0.688813	44.5787	1.10372	2.62325	1.10372	19.8443	1.10372	43.753	1.10372	49.4121	1.10372	97.6337
0.693698	42.1691	1.11155	0.3335	1.11155	20.3938	1.11155	42.9349	1.11155	50.2614	1.11155	98.6433
0.698583	36.1973	1.11937	4e-05	1.11937	19.8288	1.11937	41.8	1.11937	50.8966	1.11937	100.078
0.703469	26.8729	1.1272	4.51729	1.1272	18.0449	1.1272	40.5572	1.1272	51.5353	1.1272	101.565
0.708354	22.5251	1.13503	7.55843	1.13503	18.2732	1.13503	39.3179	1.13503	52.06	1.13503	103.261
0.713239	25.4062	1.14286	8.59882	1.14286	21.3187	1.14286	38.5032	1.14286	52.5917	1.14286	104.745
0.718124	28.2349	1.15068	8.36762	1.15068	23.4626	1.15068	38.2143	1.15068	53.0129	1.15068	106.019
0.723009	30.1207	1.15851	7.0827	1.15851	24.3836	1.15851	38.0924	1.15851	53.2752	1.15851	106.871
0.727895	31.3256	1.16634	5.74442	1.16634	24.0856	1.16634	37.8627	1.16634	53.0543	1.16634	107.148
0.73278	31.8494	1.17417	6.57139	1.17417	23.7334	1.17417	37.5215	1.17417	53.0508	1.17417	106.894
0.737665	32.059	1.182	6.97599	1.182	23.3813	1.182	36.7591	1.182	52.9921	1.182	106.217
0.74255	31.6923	1.18982	5.90003	1.18982	24.6738	1.18982	35.7843	1.18982	52.4536	1.18982	106.066
0.747435	29.5969	1.19765	5.09084	1.19765	26.8177	1.19765	34.7017	1.19765	51.4317	1.19765	106.393
0.752321	26.4539	1.20548	8.60771	1.20548	27.313	1.20548	34.8444	1.20548	50.7827	1.20548	106.296
0.757206	23.7823	1.21331	11.6489	1.21331	26.6938	1.21331	35.7774	1.21331	50.938	1.21331	105.516
0.762091	22.4203	1.22114	13.2672	1.22114	27.669	1.22114	36.505	1.22114	51.2004	1.22114	104.525
0.766976	20.9536	1.22896	13.5118	1.22896	28.9615	1.22896	36.8078	1.22896	51.09	1.22896	103.899
0.771861	24.3061	1.23679	12.3869	1.23679	28.6635	1.23679	36.9436	1.23679	50.7654	1.23679	103.276
0.776747	29.8064	1.24462	8.99008	1.24462	26.717	1.24462	36.9819	1.24462	50.5445	1.24462	102.282
0.781632	33.3686	1.25245	4.2772	1.25245	23.8689	1.25245	37.0689	1.25245	50.8586	1.25245	100.867
0.786517	34.8877	1.26027	6.10455	1.26027	22.2939	1.26027	37.156	1.26027	51.3351	1.26027	98.8195
0.791402	34.4686	1.2681	12.5247	1.2681	23.3232	1.2681	36.8705	1.2681	51.9737	1.2681	96.8285
0.796287	32.8447	1.27593	18.7315	1.27593	28.4933	1.27593	36.7452	1.27593	52.9818	1.27593	95.4131
0.801172	28.8635	1.28376	24.2536	1.28376	31.8522	1.28376	37.4693	1.28376	53.9898	1.28376	94.2619
0.806058	22.2108	1.29158	29.4066	1.29158	33.3073	1.29158	38.6216	1.29158	54.6803	1.29158	92.9535
0.810943	16.92	1.29941	34.084	1.29941	33.5395	1.29941	39.8783	1.29941	55.1015	1.29941	91.3273
0.815828	15.4008	1.30724	38.0232	1.30724	34.0348	1.30724	41.243	1.30724	55.098	1.30724	89.7012
0.820713	16.3438	1.31507	42.9628	1.31507	34.3715	1.31507	41.7548	1.31507	54.6112	1.31507	88.289
0.825598	21.2679	1.3229	49.0629	1.3229	33.8065	1.3229	42.1064	1.3229	53.3753	1.3229	86.9805
0.830484	24.568	1.33072	53.8469	1.33072	31.7555	1.33072	42.4615	1.33072	51.449	1.33072	85.7759
0.835369	25.3014	1.33855	57.2571	1.33855	29.2827	1.33855	42.6007	1.33855	49.1981	1.33855	84.5712
0.840254	24.9347	1.34638	60.0359	1.34638	29.3524	1.34638	42.8479	1.34638	47.3235	1.34638	83.6308
0.845139	25.249	1.35421	62.0722	1.35421	29.9019	1.35421	43.203	1.35421	45.9323	1.35421	83.2187
0.850024	26.611	1.36204	63.6906	1.36204	30.343	1.36204	43.2865	1.36204	43.999	1.36204	83.0206
0.85491	27.8682	1.36986	64.3575	1.36986	32.6997	1.36986	43.0568	1.36986	42.1797	1.36986	82.8193
0.859795	29.9112	1.37769	64.1308	1.37769	35.0022	1.37769	42.9349	1.37769	39.556	1.37769	82.2468
0.86468	31.6923	1.38552	62.5791	1.38552	36.5076	1.38552	42.9663	1.38552	37.0945	1.38552	81.4133
0.869565	31.7447	1.39335	59.3423	1.39335	37.2699	1.39335	43.5337	1.39335	34.633	1.39335	80.4194
0.87445	30.2779	1.40117	54.7361	1.40117	37.715	1.40117	44.2021	1.40117	32.5962	1.40117	79.372
0.879336	26.8206	1.409	48.6494	1.409	37.15	1.409	44.7696	1.409	30.8839	1.409	78.6454
0.884221	19.5392	1.41683	40.4552	1.41683	35.9465	1.41683	45.1769	1.41683	27.9391	1.41683	78.3938
0.889106	15.9771	1.42466	31.9943	1.42466	35.5943	1.42466	46.0089	1.42466	24.1969	1.42466	78.4536
0.893991	17.1819	1.43249	23.48	1.43249	36.7282	1.43249	47.4258	1.43249	25.8436	1.43249	79.2022
0.898876	17.4962	1.44031	16.3395	1.44031	37.8078	1.44031	49.3753	1.44031	28.9368	1.44031	80.3187
0.903762	17.4962	1.44814	10.9375	1.44814	38.4657	1.44814	51.4258	1.44814	31.9782	1.44814	81.0107
0.908647	15.7675	1.45597	8.65218	1.45597	38.4309	1.45597	52.6269	1.45597	34.4328	1.45597	81.0736
0.913532	13.0436	1.4638	7.78963	1.4638	38.0245	1.4638	52.8741	1.4638	36.2383	1.4638	80.9258
0.918417	11.2101	1.47162	7.71849	1.47162	37.9394	1.47162	52.2718	1.47162	37.4604	1.47162	81.3567
0.923302	13.9865	1.47945	10.0749	1.47945	37.9549	1.47945	51.0325	1.47945	38.4167	1.47945	82.2091
0.928188	23.3108	1.48728	11.4799	1.48728	37.8698	1.48728	49.3649	1.48728	39.4282	1.48728	82.9577
0.933073	32.478	1.49511	11.6711	1.49511	37.7304	1.49511	49.4554	1.49511	40.4397	1.49511	83.3351
0.937958	38.2403	1.50293	11.391	1.50293	37.3241	1.50293	53.5251	1.50293	41.3408	1.50293	83.2911
0.942843	39.9166	1.51076	12.5825	1.51076	35.962	1.51076	58.66	1.51076	41.869	1.51076	83.3571
0.947728	38.8689	1.51859	15.308	1.51859	34.654	1.51859	63.0012	1.51859	42.1831	1.51859	83.5773
0.952614	35.4115	1.52642	18.6693	1.52642	34.5147	1.52642	65.9081	1.52642	42.2867	1.52642	84.0585
0.957499	29.7541	1.53425	22.2395	1.53425	35.753	1.53425	68.1744	1.53425	41.7481	1.53425	84.3856
0.962384	29.0207	1.54207	24.1202	1.54207	36.2483	1.54207	68.9542	1.54207	40.6745	1.54207	84.3951
0.967269	28.0254	1.5499	24.9472	1.5499	35.5247	1.5499	68.5608	1.5499	39.1693	1.5499	83.7157
0.972154	25.249	1.55773	24.4537	1.55773	34.9055	1.55773	66.8933	1.55773	37.7228	1.55773	82.6211
0.97704	19.1725	1.56556	22.8486	1.56556	35.6176	1.56556	65.6539	1.56556	35.9552	1.56556	80.8377
0.981925	14.877	1.57339	20.1409	1.57339	35.2112	1.57339	65.3685	1.57339	34.1394	1.57339	78.4221
0.98681	18.5963	1.58121	17.5355	1.58121	32.096	1.58121	65.1909	1.58121	33.5456	1.58121	75.9499
0.991695	21.7393	1.58904	18.1002	1.58904	27.3942	1.58904	64.8532	1.58904	33.4316	1.58904	73.852
0.99658	25.249	1.59687	17.869	1.59687	25.9276	1.59687	63.8228	1.59687	33.0001	1.59687	72.0183
1.00147	30.8017	1.6047	16.3751	1.6047	25.8928	1.6047	65.8802	1.6047	31.3396	1.6047	70.4959
1.00635	37.8736	1.61252	15.1924	1.61252	25.5909	1.61252	69.365	1.61252	29.7308	1.61252	69.4548
1.01124	42.5881	1.62035	19.0294	1.62035	24.8673	1.62035	71.2101	1.62035	28.8194	1.62035	68.6182
1.01612	44.0549	1.62818	21.4881	1.62818	24.6196	1.62818	71.5652	1.62818	27.6871	1.62818	67.9954
1.02101	42.431	1.63601	23.0531	1.63601	25.0105	1.63601	70.8515	1.63601	26.0818	1.63601	67.5834
1.02589	36.1973	1.64384	24.8271	1.64384	25.5097	1.64384	71.3668	1.64384	24.2072	1.64384	67.3789
1.03078	26.5586	1.65166	26.1299	1.65166	24.3603	1.65166	71.9864	1.65166	22.1704	1.65166	67.338
1.03566	19.5392	1.65949	26.2677	1.65949	21.458	1.65949	71.5408	1.65949	19.3844	1.65949	67.5079
1.04055	18.701	1.66732	24.9827	1.66732	20.5215	1.66732	70.6705	1.66732	16.3879	1.66732	67.8853
1.04543	22.8394	1.67515	22.7508	1.67515	23.4084	1.67515	69.5356	1.67515	14.0887	1.67515	68.1055
1.05032	25.3538	1.68298	20.4122	1.68298	25.231	1.68298	68.721	1.68298	12.3729	1.68298	68.0614
1.0552	24.149	1.6908	23.6089	1.6908	25.0917	1.6908	68.9159	1.6908	10.1255	1.6908	67.8602
1.06009	22.0012	1.69863	28.922	1.69863	25.0027	1.69863	70.0091	1.69863	7.07022	1.69863	67.7626
1.06497	23.1537	1.70646	33.706	1.70646	23.2729	1.70646	69.4068	1.70646	3.70081	1.70646	67.5645
1.06986	25.8253	1.71429	36.5871	1.71429	19.3064	1.71429	67.7427	1.71429	1.13234	1.71429	66.9386
1.07474	27.7635	1.72211	38.5745	1.72211	16.8297	1.72211	66.3398	1.72211	0.80782	1.72211	65.9981
1.07963	29.0207	1.72994	39.3481	1.72994	17.2206	1.72994	63.9307	1.72994	0	1.72994	65.1111
1.08451	31.7447	1.73777	38.8013	1.73777	17.7701	1.73777	61.8872	1.73777	1.11507	1.73777	64.2242
1.0894	35.7782	1.7456	36.9383	1.7456	19.0123	1.7456	61.0203	1.7456	4.47757	1.7456	63.1265
1.09428	37.0878	1.75343	34.702	1.75343	21.1562	1.75343	60.4181	1.75343	7.24974	1.75343	61.7111
1.09917	36.0925	1.76125	33.048	1.76125	21.9688	1.76125	59.5999	1.76125	9.32799	1.76125	60.1416
1.10406	32.4256	1.76908	37.1429	1.76908	20.9278	1.76908	58.4128	1.76908	10.5535	1.76908	58.7262
1.10894	23.8871	1.77691	41.2955	1.77691	18.7143	1.77691	57.5982	1.77691	11.2405	1.77691	57.6253
1.11383	16.5009	1.78474	43.6475	1.78474	18.842	1.78474	56.7244	1.78474	11.8205	1.78474	56.8453
1.11871	16.7628	1.79256	44.4212	1.79256	21.992	1.79256	55.3806	1.79256	12.2452	1.79256	56.0621
1.1236	17.9677	1.80039	44.35	1.80039	23.8689	1.80039	54.4546	1.80039	13.2014	1.80039	55.2789
1.12848	18.6487	1.80822	43.1718	1.80822	23.4122	1.80822	57.626	1.80822	15.763	1.80822	54.6058
1.13337	18.9106	1.81605	42.4693	1.81605	20.4054	1.81605	62.5521	1.81605	17.9966	1.81605	54.3007
1.13825	18.4391	1.82387	41.8691	1.82387	16.3344	1.82387	65.7201	1.82387	19.2222	1.82387	53.939
1.14314	18.3867	1.8317	41.3222	1.8317	12.9019	1.8317	67.5652	1.8317	19.9644	1.8317	53.6842
1.14802	22.0012	1.83953	40.3574	1.83953	15.3089	1.83953	68.0769	1.83953	20.9759	1.83953	53.5364
1.15291	25.6157	1.84736	39.3882	1.84736	19.0974	1.84736	67.4712	1.84736	22.305	1.84736	53.6496
1.15779	28.0254	1.85519	41.0065	1.85519	22.1429	1.85519	66.392	1.85519	24.4351	1.85519	54.2944
1.16268	28.2349	1.86301	42.8339	1.86301	23.2807	1.86301	65.2049	1.86301	26.9966	1.86301	56.0967
1.16756	27.9206	1.87084	43.3897	1.87084	23.0872	1.87084	63.0569	1.87084	28.9126	1.87084	58.3707
1.17245	28.6016	1.87867	42.9539	1.87867	21.8837	1.87867	60.4355	1.87867	29.9242	1.87867	60.5442
1.17733	30.5922	1.8865	41.4601	1.8865	21.7444	1.8865	60.4146	1.8865	30.1831	1.8865	62.9252
1.18222	31.797	1.89433	43.3363	1.89433	25.32	1.89433	64.063	1.89433	29.9104	1.89433	65.3596
1.1871	31.6399	1.90215	47.3778	1.90215	27.6767	1.90215	67.2379	1.90215	29.427	1.90215	67.7438
1.19199	29.9636	1.90998	49.6854	1.90998	28.8609	1.90998	68.4912	1.90998	28.6192	1.90998	69.5995
1.19687	27.292	1.91781	50.4056	1.91781	30.045	1.91781	69.6435	1.91781	27.6008	1.91781	71.0841
1.20176	23.5204	1.92564	50.1744	1.92564	31.4459	1.92564	73.3999	1.92564	26.4719	1.92564	72.6756
1.20664	16.8152	1.93346	48.9429	1.93346	32.6339	1.93346	75.8228	1.93346	25.7193	1.93346	74.6352
1.21153	9.7434	1.94129	49.2407	1.94129	31.9606	1.94129	75.8577	1.94129	26.0887	1.94129	76.2236
1.21641	12.153	1.94912	51.2815	1.94912	28.799	1.94912	74.6148	1.94912	27.4178	1.94912	76.8652
1.2213	16.0818	1.95695	52.1574	1.95695	25.738	1.95695	72.8985	1.95695	29.0162	1.95695	76.7174
1.22619	18.963	1.96477	52.0329	1.96477	28.5165	1.96477	70.5417	1.96477	30.1831	1.96477	75.6763
1.23107	23.5728	1.9726	50.539	1.9726	31.8252	1.9726	67.4886	1.9726	30.8218	1.9726	73.4179
1.23595	28.1825	1.98043	47.1422	1.98043	34.445	1.98043	64.2823	1.98043	31.2982	1.98043	70.0524
1.24084	29.4921	1.98826	42.4871	1.98826	35.5247	1.98826	65.3267	1.98826	31.6675	1.98826	67.6872
1.24572	27.7635	1.99609	41.4111	1.99609	34.1664	1.99609	71.2066	1.99609	31.9782	1.99609	67.4324
1.25061	22.3155	2.00391	42.4471	2.00391	31.7942	2.00391	76.1327	2.00391	32.4512	2.00391	66.602
1.2555	18.0724	2.01174	43.0117	2.01174	30.6449	2.01174	78.7715	2.01174	33.0346	2.01174	65.6081
1.26038	22.6822	2.01957	44.9413	2.01957	32.2586	2.01957	79.6558	2.01957	33.3488	2.01957	65.6679
1.26527	26.8206	2.0274	48.8273	2.0274	33.7639	2.0274	78.8411	2.0274	32.8103	2.0274	69.8952
1.27015	30.2779	2.03523	51.9218	2.03523	34.2593	2.03523	77.4382	2.03523	31.7401	2.03523	74.5974
1.27504	33.1066	2.04305	53.1667	2.04305	33.8026	2.04305	75.506	2.04305	30.4524	2.04305	77.6106
1.27992	35.0448	2.05088	52.7799	2.05088	33.7678	2.05088	72.3555	2.05088	28.6848	2.05088	79.2053
1.28481	35.6211	2.05871	51.4416	2.05871	34.4218	2.05871	69.5669	2.05871	26.9172	2.05871	79.6362
1.28969	34.8353	2.06654	49.3652	2.06654	35.0255	2.06654	68.1152	2.06654	24.9356	2.06654	79.7494
1.29458	32.1113	2.07436	46.3419	2.07436	35.099	2.07436	66.1796	2.07436	24.1831	2.07436	80.0231
1.29946	27.5539	2.08219	45.4793	2.08219	33.3653	2.08219	63.9829	2.08219	25.6157	2.08219	80.0828
1.30435	24.2014	2.09002	44.1944	2.09002	29.4568	2.09002	60.4598	2.09002	27.908	2.09002	79.8281
1.30923	21.1631	2.09785	41.4867	2.09785	26.7673	2.09785	56.5573	2.09785	31.3223	2.09785	79.3091
1.31412	18.1772	2.10568	41.1533	2.10568	31.1402	2.10568	52.1813	2.10568	34.1463	2.10568	78.8467
1.319	16.3961	2.1135	44.2433	2.1135	36.9991	2.1135	48.1256	2.1135	36.228	2.1135	78.1705
1.32389	18.282	2.12133	45.7016	2.12133	40.5747	2.12133	44.968	2.12133	37.3396	2.12133	77.4942
1.32877	21.425	2.12916	45.8439	2.12916	40.7527	2.12916	42.1342	2.12916	37.602	2.12916	76.8746
1.33366	23.1013	2.13699	45.2437	2.13699	38.9688	2.13699	41.1038	2.13699	36.9046	2.13699	76.038
1.33854	24.149	2.14481	44.8569	2.14481	36.7011	2.14481	40.7661	2.14481	35.5099	2.14481	74.9937
1.34343	26.1396	2.15264	46.3686	2.15264	36.2986	2.15264	40.3762	2.15264	33.6871	2.15264	73.8457
1.34831	30.697	2.16047	48.8273	2.16047	37.1113	2.16047	39.9306	2.16047	31.3845	2.16047	72.6945
1.3532	33.5257	2.1683	50.6057	2.1683	37.9278	2.1683	39.3283	2.1683	28.5502	2.1683	71.4364
1.35808	33.4209	2.17612	51.4282	2.17612	38.5315	2.17612	38.5137	2.17612	26.1957	2.17612	70.4425
1.36297	31.0637	2.18395	51.7306	2.18395	39.824	2.18395	37.6956	2.18395	24.5352	2.18395	69.2409
1.36786	26.2967	2.19178	52.8199	2.19178	41.0662	2.19178	36.6686	2.19178	24.4731	2.19178	67.9293
1.37274	19.3296	2.19961	53.8025	2.19961	41.19	2.19961	35.4815	2.19961	25.5363	2.19961	66.5706
1.37763	21.6345	2.20744	54.047	2.20744	40.0407	2.20744	34.3431	2.20744	25.961	2.20744	65.6836
1.38251	27.4492	2.21526	53.3445	2.21526	38.04	2.21526	33.2639	2.21526	25.8505	2.21526	65.3219
1.3874	32.1637	2.22309	51.2682	2.22309	35.3505	2.22309	32.0733	2.22309	25.2567	2.22309	64.9633
1.39228	36.1973	2.23092	48.3471	2.23092	32.7152	2.23092	30.4614	2.23092	24.0726	2.23092	64.1801
1.39717	40.0213	2.23875	46.2707	2.23875	30.9815	2.23875	28.7416	2.23875	22.6779	2.23875	63.0824
1.40205	41.9071	2.24657	43.7187	2.24657	31.7981	2.24657	26.8617	2.24657	21.0173	2.24657	62.0917
1.40694	41.5405	2.2544	40.064	2.2544	31.8716	2.2544	24.8217	2.2544	18.984	2.2544	61.3619
1.41182	38.7117	2.26223	36.1425	2.26223	30.5636	2.26223	22.2525	2.26223	16.8436	2.26223	61.2141
1.41671	33.7876	2.27006	32.9057	2.27006	27.7696	2.27006	19.8922	2.27006	14.7515	2.27006	61.4877
1.42159	29.7541	2.27789	31.8831	2.27789	24.7628	2.27789	18.2281	2.27789	11.862	2.27789	61.7582
1.42648	28.1302	2.28571	32.6567	2.28571	23.4006	2.28571	16.1323	2.28571	8.81016	2.28571	62.3464
1.43136	30.8541	2.29354	33.377	2.29354	24.906	2.29354	13.6189	2.29354	8.69968	2.29354	63.095
1.43625	36.4592	2.30137	34.9954	2.30137	25.0337	2.30137	10.8373	2.30137	12.435	2.30137	64.2682
1.44113	40.8071	2.3092	36.556	2.3092	22.9788	2.3092	9.0096	2.3092	16.0081	2.3092	65.5955
1.44602	42.1691	2.31703	36.8583	2.31703	23.5283	2.31703	8.24719	2.31703	19.0461	2.31703	66.8159
1.4509	40.9642	2.32485	36.3115	2.32485	25.9934	2.32485	7.00785	2.32485	21.2866	2.32485	68.0363
1.45579	36.8783	2.33268	34.2885	2.33268	27.8702	2.33268	5.92168	2.33268	22.885	2.33268	68.9421
1.46067	30.1207	2.34051	30.4159	2.34051	28.2069	2.34051	4.68234	2.34051	24.7492	2.34051	69.5838
1.46556	31.0637	2.34834	25.9653	2.34834	27.9592	2.34834	3.27937	2.34834	27.3073	2.34834	70.2286
1.47045	37.664	2.35616	21.1457	2.35616	27.2898	2.35616	1.66752	2.35616	29.9173	2.35616	70.3953
1.47533	41.8548	2.36399	19.8075	2.36399	26.5119	2.36399	-2e-05	2.36399	31.9955	2.36399	70.3512
1.48022	42.6405	2.37182	19.9987	2.37182	25.7341	2.37182	1.25673	2.37182	34.2326	2.37182	70.3607
1.4851	41.4881	2.37965	18.8204	2.37965	25.0105	2.37965	4.26806	2.37965	37.2706	2.37965	70.5808
1.48998	37.9783	2.38748	17.3265	2.38748	24.7086	2.38748	6.59009	2.38748	41.0059	2.38748	71.0118
1.49487	31.797	2.3953	17.5711	2.3953	24.252	2.3953	8.376	2.3953	44.4754	2.3953	71.4993
1.49976	31.7447	2.40313	17.7623	2.40313	23.5283	2.40313	9.79289	2.40313	47.7274	2.40313	71.559
1.50464	32.8447	2.41096	16.8997	2.41096	23.3348	2.41096	10.8373	2.41096	50.8241	2.41096	71.4112
1.50953	35.4115	2.41879	14.9301	2.41879	26.0592	2.41879	12.1463	2.41879	53.5928	2.41879	70.7884
1.51441	40.1785	2.42661	12.9605	2.42661	31.651	2.42661	13.5632	2.42661	55.6193	2.42661	70.0053
1.5193	44.0025	2.43444	16.2106	2.43444	35.068	2.43444	15.1367	2.43444	57.2177	2.43444	68.8541
1.52418	44.9454	2.44227	19.2028	2.44227	36.3605	2.44227	16.6615	2.44227	58.3328	2.44227	67.6494
1.52907	44.1073	2.4501	21.2925	2.4501	36.2754	2.4501	17.974	2.4501	58.7022	2.4501	66.2906
1.53395	41.3833	2.45793	23.0709	2.45793	35.0719	2.45793	18.8025	2.45793	58.1602	2.45793	65.2433
1.53884	36.6164	2.46575	24.4225	2.46575	33.0751	2.46575	19.5301	2.46575	56.9277	2.46575	64.3563
1.54372	34.4686	2.47358	25.1962	2.47358	30.1186	2.47358	20.1463	2.47358	55.8023	2.47358	63.8373
1.54861	36.0925	2.48141	25.1784	2.48141	25.947	2.48141	20.6093	2.48141	55.0497	2.48141	63.6895
1.55349	39.9166	2.48924	24.2625	2.48924	20.9201	2.48924	20.9087	2.48924	54.2419	2.48924	63.9096
1.55838	42.2214	2.49707	23.5022	2.49707	17.8088	2.49707	21.048	2.49707	55.6228	2.49707	64.5544
1.56326	42.7977	2.50489	26.0187	2.50489	20.6918	2.50489	21.4553	2.50489	59.3581	2.50489	65.4068
1.56815	41.5928	2.51272	28.1128	2.51272	23.2613	2.51272	22.1272	2.51272	62.6654	2.51272	66.6807
1.57303	38.5546	2.52055	28.304	2.52055	23.7567	2.52055	22.5345	2.52055	65.0647	2.52055	68.376
1.57792	34.3639	2.52838	27.1747	2.52838	22.7157	2.52838	22.8339	2.52838	66.5043	2.52838	70.0745
1.5828	31.8494	2.5362	28.6908	2.5362	21.5122	2.5362	23.7216	2.5362	67.1913	2.5362	71.559
1.58769	31.3256	2.54403	31.9943	2.54403	23.4974	2.54403	24.7103	2.54403	68.3063	2.54403	72.468
1.59257	29.8588	2.55186	37.8854	2.55186	24.4726	2.55186	26.0193	2.55186	69.3179	2.55186	73.1097
1.59746	28.3397	2.55969	43.1985	2.55969	24.0662	2.55969	29.0828	2.55969	69.6873	2.55969	73.4337
1.60234	28.1825	2.56752	46.7598	2.56752	22.2784	2.56752	32.6268	2.56752	69.8426	2.56752	73.6538
1.60723	29.1255	2.57534	48.2226	2.57534	19.9101	2.57534	34.8966	2.57534	70.1568	2.57534	74.5062
1.61211	31.7447	2.58317	48.4671	2.58317	19.6624	2.58317	36.0977	2.58317	69.9358	2.58317	75.412
1.617	36.9307	2.591	47.7602	2.591	20.9007	2.591	36.4527	2.591	69.3455	2.591	75.9499
1.62189	40.8595	2.59883	45.7372	2.59883	21.5586	2.59883	36.1151	2.59883	68.9657	2.59883	76.0128
1.62677	42.4834	2.60665	41.5045	2.60665	22.2165	2.60665	35.7217	2.60665	68.907	2.60665	76.233
1.63166	42.1691	2.61448	41.4823	2.61448	23.5593	2.61448	36.5015	2.61448	69.166	2.61448	76.6104
1.63654	40.0737	2.62231	44.6257	2.62231	25.0685	2.62231	37.5424	2.62231	69.5906	2.62231	77.0948
1.64143	35.7782	2.63014	46.0885	2.63014	26.2024	2.63014	38.0054	2.63014	70.3881	2.63014	77.683
1.64631	29.4398	2.63796	46.3863	2.63796	26.9105	2.63796	38.7295	2.63796	71.1821	2.63796	78.5888
1.6512	28.0254	2.64579	45.4704	2.64579	27.193	2.64579	39.666	2.64579	71.7621	2.64579	79.6016
1.65608	28.3921	2.65362	42.7094	2.65362	26.9995	2.65362	40.5537	2.65362	71.8104	2.65362	80.6616
1.66097	27.9206	2.66145	39.0014	2.66145	26.806	2.66145	40.2683	2.66145	71.914	2.66145	81.4636
1.66585	29.7017	2.66928	36.1825	2.66928	26.0824	2.66928	40.78	2.66928	72.2316	2.66928	82.2091
1.67074	35.1496	2.6771	36.4804	2.6771	25.3046	2.6771	43.2065	2.6771	72.7598	2.6771	82.9577
1.67562	38.8165	2.68493	39.526	2.68493	24.5267	2.68493	47.6521	2.68493	73.4468	2.68493	83.9138
1.68051	39.4451	2.69276	42.9895	2.69276	23.4316	2.69276	51.2483	2.69276	73.6539	2.69276	84.8763
1.68539	37.9783	2.70059	45.0747	2.70059	21.4348	2.70059	53.0342	2.70059	73.4916	2.70059	85.7822
1.69028	34.4686	2.70842	46.2707	2.70842	18.0526	2.70842	53.2814	2.70842	72.632	2.70842	86.3703
1.69516	27.0825	2.71624	46.413	2.71624	15.0999	2.71624	52.9959	2.71624	71.1855	2.71624	86.8547
1.70005	19.9583	2.72407	45.9195	2.72407	14.4808	2.72407	56.4877	2.72407	69.4145	2.72407	87.5467
1.70493	20.744	2.7319	44.8969	2.7319	14.8716	2.7319	61.6748	2.7319	66.8978	2.7319	88.138
1.70982	25.8776	2.73973	46.1463	2.73973	17.9713	2.73973	66.3885	2.73973	63.7425	2.73973	88.6758
1.7147	31.2208	2.74755	50.3478	2.74755	22.1855	2.74755	70.0891	2.74755	61.9715	2.74755	89.264
1.71959	36.8783	2.75538	54.0737	2.75538	25.2852	2.75538	72.3589	2.75538	62.182	2.75538	89.9057
1.72447	40.6499	2.76321	56.0077	2.76321	26.9492	2.76321	72.9786	2.76321	62.0681	2.76321	90.6008
1.72936	41.2262	2.77104	56.519	2.77104	27.2859	2.77104	72.3729	2.77104	61.4743	2.77104	91.3494
1.73425	39.1308	2.77887	55.6565	2.77887	26.6667	2.77887	70.761	2.77887	60.5077	2.77887	91.7803
1.73913	34.7829	2.78669	54.0025	2.78669	25.5174	2.78669	68.989	2.78669	59.9174	2.78669	91.8935
1.74402	28.4445	2.79452	51.6594	2.79452	24.1049	2.79452	67.1579	2.79452	59.4306	2.79452	91.6419
1.7489	27.6587	2.80235	48.9517	2.80235	22.4254	2.80235	66.0264	2.80235	58.7298	2.80235	91.4406
1.75379	29.8064	2.81018	47.7202	2.81018	19.7862	2.81018	65.9499	2.81018	57.9772	2.81018	91.3965
1.75867	31.797	2.818	48.3871	2.818	16.1409	2.818	67.3145	2.818	56.5825	2.818	91.8274
1.76356	32.5828	2.82583	48.7917	2.82583	12.7626	2.82583	68.3624	2.82583	55.029	2.82583	92.4156
1.76844	31.3256	2.83366	49.1429	2.83366	13.8964	2.83366	68.7662	2.83366	53.2614	2.83366	92.7931
1.77333	31.0637	2.84149	50.6013	2.84149	16.0403	2.84149	70.023	2.84149	51.1694	2.84149	93.1233
1.77821	32.5828	2.84931	53.4334	2.84931	17.2786	2.84931	71.3877	2.84931	48.4386	2.84931	93.2365
1.7831	30.697	2.85714	55.8921	2.85714	18.041	2.85714	72.2197	2.85714	45.6561	2.85714	93.139
1.78798	26.5586	2.86497	57.5639	2.86497	18.01	2.86497	74.8063	2.86497	44.3719	2.86497	92.7805
1.79287	30.4874	2.8728	57.8618	2.8728	17.2825	2.8728	77.8698	2.8728	43.0807	2.8728	92.208
1.79775	35.202	2.88063	57.6839	2.88063	16.613	2.88063	79.9238	2.88063	41.4202	2.88063	91.4783
1.80264	37.0878	2.88845	56.6124	2.88845	15.9939	2.88845	80.8081	2.88845	39.4904	2.88845	90.7014
1.80752	36.6687	2.89628	55.5898	2.89628	16.3847	2.89628	80.5748	2.89628	37.4017	2.89628	89.9182
1.81241	33.9448	2.90411	54.1493	2.90411	19.1671	2.90411	79.708	2.90411	34.6745	2.90411	89.2955
1.81729	29.2826	2.91194	53.0733	2.91194	22.5841	2.91194	79.3703	2.91194	31.8885	2.91194	88.8803
1.82218	27.3968	2.91976	53.1622	2.91976	24.5654	2.91976	80.0422	2.91976	32.4719	2.91976	88.5721
1.82706	25.1443	2.92759	53.0911	2.92759	24.9563	2.92759	79.6523	2.92759	32.9483	2.92759	88.1065
1.83195	25.93	2.93542	52.6465	2.93542	23.807	2.93542	78.305	2.93542	33.1555	2.93542	87.6442
1.83683	30.6446	2.94325	51.4682	2.94325	20.8001	2.94325	76.6375	2.94325	33.8459	2.94325	87.3894
1.84172	33.4733	2.95108	49.552	2.95108	18.3235	2.95108	74.0683	2.95108	35.175	2.95108	86.9774
1.84661	33.6829	2.9589	47.2133	2.9589	19.5657	2.9589	72.0247	2.9589	36.8252	2.9589	86.1942
1.85149	33.159	2.96673	44.5012	2.96673	21.071	2.96673	71.7428	2.96673	38.5306	2.96673	85.6249
1.85638	35.9354	2.97456	41.4823	2.97456	21.9379	2.97456	71.5652	2.97456	39.808	2.97456	85.6343
1.86126	39.9166	2.98239	41.6735	2.98239	22.0617	2.98239	71.2797	2.98239	40.5502	2.98239	85.8513
1.86615	42.6929	2.99022	43.9721	2.99022	20.9162	2.99022	70.7819	2.99022	40.8091	2.99022	85.8639
1.87103	43.9501	2.99804	46.6976	2.99804	17.9055	2.99804	70.7123	2.99804	40.8057	2.99804	85.9268
1.87592	43.0072	3.00587	47.6268	3.00587	15.3786	3.00587	71.3285	3.00587	41.068	3.00587	85.8293
1.8808	39.8118	3.0137	47.4001	3.0137	16.6169	3.0137	73.0657	3.0137	41.1716	3.0137	85.5746
1.88569	34.5734	3.02153	46.2174	3.02153	16.8491	3.02153	74.8516	3.02153	41.0577	3.02153	85.1091
1.89057	30.1207	3.02935	43.6698	3.02935	15.0612	3.02935	74.9421	3.02935	40.5709	3.02935	84.3259
1.89546	31.1684	3.03718	40.2774	3.03718	12.1589	3.03718	73.647	3.03718	39.9254	3.03718	83.3383
1.90034	36.2497	3.04501	39.9928	3.04501	10.5336	3.04501	71.8716	3.04501	39.3868	3.04501	82.0833
1.90523	38.345	3.05284	42.9851	3.05284	9.2256	3.05284	70.0996	3.05284	39.1658	3.05284	80.6679
1.91011	37.8212	3.06067	45.4927	3.06067	8.97794	3.06067	70.2423	3.06067	38.8413	3.06067	79.1487
1.915	35.3068	3.06849	47.7958	3.06849	11.0134	3.06849	71.7079	3.06849	38.6204	3.06849	77.4156
1.91988	30.3827	3.07632	49.5742	3.07632	12.0428	3.07632	72.5957	3.07632	38.724	3.07632	75.4215
1.92477	32.9495	3.08415	50.8725	3.08415	11.532	3.08415	72.3624	3.08415	38.9311	3.08415	74.5911
1.92965	37.664	3.09198	51.9084	3.09198	8.84249	3.09198	71.0152	3.09198	39.0864	3.09198	74.8113
1.93454	38.0307	3.0998	52.6287	3.0998	5.19716	3.0998	69.4033	3.0998	39.0795	3.0998	75.9279
1.93942	36.3544	3.10763	52.8777	3.10763	2.40317	3.10763	67.0952	3.10763	38.6998	3.10763	77.5163
1.94431	35.7258	3.11546	52.9621	3.11546	1.72983	3.11546	64.4216	3.11546	38.3753	3.11546	79.2147
1.94919	39.026	3.12329	52.8376	3.12329	3.02234	3.12329	62.1169	3.12329	38.2648	3.12329	80.6459
1.95408	40.7547	3.13111	52.3975	3.13111	2.5657	3.13111	63.2135	3.13111	37.671	3.13111	81.4448
1.95896	41.069	3.13894	51.8017	3.13894	0.93652	3.13894	66.862	3.13894	36.6492	3.13894	81.8788
1.96385	41.2785	3.14677	50.9881	3.14677	3e-05	3.14677	69.1805	3.14677	36.0036	3.14677	81.8348
1.96873	41.2262	3.1546	50.1255	3.1546	1.50538	3.1546	69.4312	3.1546	35.6791	3.1546	81.2655
1.97362	41.0166	3.16243	49.6854	3.16243	2.48057	3.16243	68.0282	3.16243	36.5801	3.16243	80.693
1.9785	42.431	3.17025	50.3034	3.17025	2.39543	3.17025	66.3084	3.17025	38.0197	3.17025	80.4383
1.98339	42.8501	3.17808	51.2326	3.17808	2.7321	3.17808	64.6966	3.17808	39.1866	3.17808	80.3408
1.98828	41.6976	3.18591	52.1129	3.18591	4.18327	3.18591	63.029	3.18591	39.8218	3.18591	80.5138
1.99316	39.4975	3.19374	52.5131	3.19374	5.15846	3.19374	64.0177	3.19374	40.4052	3.19374	81.4165
1.99805	36.8259	3.20157	52.1263	3.20157	4.80631	3.20157	64.7975	3.20157	40.9886	3.20157	82.4292
2.00293	35.4639	3.20939	51.0014	3.20939	4.3458	3.20939	64.4633	3.20939	41.7861	3.20939	83.1747
2.00782	43.0596	3.21722	48.8184	3.21722	6.11817	3.21722	63.6975	3.21722	42.3109	3.21722	83.8132
2.0127	49.7124	3.22505	45.3726	3.22505	7.46485	3.22505	63.4677	3.22505	42.4697	3.22505	84.6656
2.01759	53.0649	3.23288	41.7135	3.23288	8.17302	3.23288	65.1457	3.23288	42.1969	3.23288	86.0495
2.02247	53.7459	3.24071	41.6957	3.24071	10.2627	3.24071	69.1701	3.24071	41.3891	3.24071	88.0625
2.02736	52.5411	3.24853	42.5227	3.24853	11.6094	3.24853	74.4686	3.24853	40.4225	3.24853	90.1793
2.03224	48.979	3.25636	42.9273	3.25636	10.2472	3.25636	78.8063	3.25636	38.7585	3.25636	92.2993
2.03713	40.9118	3.26419	43.1718	3.26419	8.99342	3.26419	81.9256	3.26419	36.7251	3.26419	94.4695
2.04201	32.1113	3.27202	43.941	3.27202	14.802	3.27202	83.6593	3.27202	34.3707	3.27202	96.536
2.0469	34.5734	3.27984	45.0303	3.27984	21.0865	3.27984	84.3312	3.27984	32.175	3.27984	98.6559
2.05178	43.2691	3.28767	45.8573	3.28767	24.608	3.28767	84.5261	3.28767	28.7504	3.28767	100.405
2.05667	49.2409	3.2955	46.4708	3.2955	26.0089	3.2955	84.1327	3.2955	26.2855	3.2955	101.892
2.06155	51.5982	3.30333	46.662	3.30333	25.5484	3.30333	82.8377	3.30333	24.4109	3.30333	103.059
2.06644	51.3886	3.31115	46.5375	3.31115	23.2342	3.31115	81.386	3.31115	21.8459	3.31115	103.858
2.07132	49.1885	3.31898	46.2041	3.31898	20.0649	3.31898	79.238	3.31898	18.0484	3.31898	104.396
2.07621	44.9454	3.32681	45.6572	3.32681	19.4999	3.32681	76.5644	3.32681	18.3108	3.32681	104.774
2.08109	37.6117	3.33464	45.3237	3.33464	19.6237	3.33464	73.0378	3.33464	20.3856	3.33464	105.154
2.08598	32.3209	3.34247	45.0392	3.34247	20.8659	3.34247	71.5826	3.34247	22.6261	3.34247	105.692
2.09086	30.016	3.35029	44.7591	3.35029	21.4154	3.35029	70.9803	3.35029	25.022	3.35029	105.912
2.09575	26.9777	3.35812	44.6346	3.35812	20.1074	3.35812	70.0021	3.35812	27.2072	3.35812	105.972
2.10064	23.8347	3.36595	44.7235	3.36595	17.2593	3.36595	69.8246	3.36595	28.8022	3.36595	106.088
2.10552	25.5633	3.37378	45.3371	3.37378	17.0116	3.37378	70.2841	3.37378	31.0945	3.37378	106.255
2.11041	27.5015	3.3816	46.2129	3.3816	21.8102	3.3816	70.3189	3.3816	34.2429	3.3816	106.214
2.11529	27.8682	3.38943	46.8843	3.38943	27.6187	3.38943	69.929	3.38943	36.8563	3.38943	105.642
2.12018	27.4492	3.39726	47.6535	3.39726	30.9235	3.39726	69.4869	3.39726	38.5065	3.39726	104.859
2.12506	29.2302	3.40509	48.1648	3.40509	31.74	3.40509	69.8907	3.40509	39.4593	3.40509	103.868
2.12995	35.6734	3.41292	48.516	3.41292	30.5907	3.41292	69.9777	3.41292	39.9357	3.41292	102.716
2.13483	40.2309	3.42074	48.6539	3.42074	27.5877	3.42074	69.5321	3.42074	41.7481	3.42074	101.776
2.13972	41.4881	3.42857	48.7428	3.42857	23.0407	3.42857	68.2371	3.42857	44.2027	3.42857	100.839
2.1446	40.9118	3.4364	49.0407	3.4364	24.9176	3.4364	66.4129	3.4364	46.6538	3.4364	99.9518
2.14949	38.7641	3.44423	49.2319	3.44423	28.8106	3.44423	64.5852	3.44423	48.5698	3.44423	99.2755
2.15437	33.7352	3.45206	49.2141	3.45206	30.8964	3.45206	62.016	3.45206	49.312	3.45206	98.9138
2.15926	25.3538	3.45988	49.2496	3.45988	31.3414	3.45988	58.385	3.45988	49.3086	3.45988	98.1307
2.16414	24.6204	3.46771	49.3386	3.46771	30.1379	3.46771	56.1848	3.46771	49.4087	3.46771	96.4007
2.16903	30.6446	3.47554	49.6365	3.47554	26.8718	3.47554	54.465	3.47554	50.7413	3.47554	93.8247
2.17391	33.5781	3.48337	49.9832	3.48337	24.4455	3.48337	52.0003	3.48337	51.8011	3.48337	91.2015
2.1788	34.2591	3.49119	50.6546	3.49119	26.8022	3.49119	49.0063	3.49119	53.0267	3.49119	90.0503
2.18368	33.3162	3.49902	51.5838	3.49902	27.4562	3.49902	45.5877	3.49902	53.5549	3.49902	88.7922
2.18857	28.7064	3.50685	52.6198	3.50685	26.4694	3.50685	42.1133	3.50685	53.4962	3.50685	87.4838
2.19345	21.7917	3.51468	53.8158	3.51468	26.1675	3.51468	38.0019	3.51468	52.5295	3.51468	85.8042
2.19834	22.4203	3.52251	54.9584	3.52251	29.7432	3.52251	34.4231	3.52251	51.0796	3.52251	84.1277
2.20322	23.7823	3.53033	55.941	3.53033	31.8832	3.53033	33.1803	3.53033	49.4191	3.53033	82.2972
2.20811	23.6251	3.53816	56.3456	3.53816	34.0812	3.53816	31.9375	3.53816	48.0796	3.53816	80.3533
2.21299	21.4774	3.54599	56.6969	3.54599	35.4279	3.54599	29.6363	3.54599	46.7919	3.54599	78.7272
2.21788	17.6534	3.55382	56.7858	3.55382	34.8629	3.55382	26.3709	3.55382	45.7735	3.55382	76.9438
2.22276	14.1436	3.56164	56.608	3.56164	33.1293	3.56164	23.8574	3.56164	45.1245	3.56164	74.8962
2.22765	10.2148	3.56947	56.6969	3.56947	36.705	3.56947	23.2516	3.56947	44.1578	3.56947	72.9021
2.23253	7.1766	3.5773	57.0437	3.5773	42.3007	3.5773	23.2864	3.5773	42.2315	3.5773	70.8576
2.23742	7.2813	3.58513	57.4483	3.58513	50.6014	3.58513	24.2786	3.58513	39.0726	3.58513	68.8604
2.24231	14.6675	3.59295	57.9596	3.59295	60.5506	3.59295	26.0645	3.59295	36.4489	3.59295	67.1839
2.24719	21.3726	3.60078	58.6265	3.60078	68.6965	3.60078	27.9618	3.60078	36.0139	3.60078	65.9258
2.25208	25.0395	3.60861	59.3468	3.60861	74.5012	3.60861	29.8557	3.60861	35.9587	3.60861	65.0388
2.25696	25.7729	3.61644	59.7514	3.61644	78.5567	3.61644	31.5894	3.61644	35.686	3.61644	64.1518
2.26185	24.3585	3.62427	60.2049	3.62427	81.815	3.62427	32.6895	3.62427	35.2544	3.62427	63.636
2.26673	22.2108	3.63209	60.4538	3.63209	83.8003	3.63209	32.8809	3.63209	34.6054	3.63209	63.224
2.27162	19.9059	3.63992	60.4316	3.63992	85.3559	3.63992	32.7556	3.63992	35.4547	3.63992	62.7553
2.2765	18.701	3.64775	60.1515	3.64775	86.5981	3.64775	32.5258	3.64775	37.5329	3.64775	61.9753
2.28139	18.7534	3.65558	59.3423	3.65558	87.7319	3.65558	32.028	3.65558	39.0243	3.65558	60.9279
2.28627	18.4391	3.66341	58.3731	3.66341	87.6429	3.66341	31.7982	3.66341	39.77	3.66341	59.9874
2.29116	17.1295	3.67123	57.1415	3.67123	86.7065	3.67123	31.0358	3.67123	40.1877	3.67123	58.9967
2.29604	14.5103	3.67906	55.8032	3.67906	85.5571	3.67906	29.7895	3.67906	40.6641	3.67906	57.6882
2.30093	12.3626	3.68689	54.0959	3.68689	83.4017	3.68689	28.0732	3.68689	40.6607	3.68689	56.4332
2.30581	14.9294	3.69472	52.3352	3.69472	78.429	3.69472	26.35	3.69472	40.1739	3.69472	55.2286
2.3107	16.2914	3.70254	51.3171	3.70254	72.7636	3.70254	24.8983	3.70254	39.1555	3.70254	53.8666
2.31558	15.1913	3.71037	50.0855	3.71037	66.6765	3.71037	23.8713	3.71037	38.0232	3.71037	52.5582
2.32047	12.3102	3.7182	48.1648	3.7182	58.5731	3.7182	22.9975	3.7182	37.6469	3.7182	51.3535
2.32535	8.5909	3.72603	46.4041	3.72603	45.6326	3.72603	22.4509	3.72603	37.854	3.72603	49.8344
2.33024	8.4338	3.73386	45.1192	3.73386	43.4229	3.73386	22.1132	3.73386	37.9576	3.73386	47.4722
2.33513	10.2148	3.74168	43.6253	3.74168	45.6713	3.74168	22.0401	3.74168	38.5928	3.74168	44.4213
2.34001	11.3149	3.74951	41.8691	3.74951	45.6364	3.74951	22.2873	3.74951	39.121	3.74951	41.0023
2.3449	10.8434	3.75734	39.1614	3.75734	44.1698	3.75734	22.7991	3.75734	39.1141	3.75734	37.1619
2.34978	9.5338	3.76517	35.1866	3.76517	41.8015	3.76517	23.4709	3.76517	38.8448	3.76517	32.6893
2.35466	8.1719	3.77299	32.1588	3.77299	38.3651	3.77299	23.7181	3.77299	37.8782	3.77299	27.6379
2.35955	7.2813	3.78082	31.0339	3.78082	35.2538	3.78082	23.5406	3.78082	36.5352	3.78082	22.7972
2.36444	11.053	3.78865	29.38	3.78865	37.5563	3.78865	22.9905	3.78865	34.8195	3.78865	17.3212
2.36932	16.6057	3.79648	28.3574	3.79648	40.7063	3.79648	22.0158	3.79648	32.6791	3.79648	10.1059
2.37421	18.7534	3.8043	29.9757	3.8043	41.4687	3.8043	20.6128	3.8043	29.8413	3.8043	1.88718
2.37909	17.9153	3.81213	31.1673	3.81213	41.9679	3.81213	19.2133	3.81213	26.793	3.81213	0
2.38398	14.3532	3.81996	31.3096	3.81996	44.905	3.81996	18.343	3.81996	24.0104	3.81996	3.96309
2.38886	13.8817	3.82779	31.1317	3.82779	47.1031	3.82779	17.4204	3.82779	22.45	3.82779	7.3506
2.39375	16.0295	3.83562	30.4292	3.83562	47.3353	3.83562	17.3508	3.83562	20.6859	3.83562	10.5211
2.39863	16.4485	3.84344	29.091	3.84344	45.8144	3.84344	17.5945	3.84344	18.0104	3.84344	14.4338
2.40352	15.3485	3.85127	31.1806	3.85127	42.6451	3.85127	17.4692	3.85127	15.2831	3.85127	18.1327
2.4084	12.153	3.8591	33.6438	3.8591	38.2567	3.8591	17.027	3.8591	13.4569	3.8591	22.6777
2.41329	6.7051	3.86693	35.1555	3.86693	32.9667	3.86693	16.5814	3.86693	11.4753	3.86693	27.4838
2.41817	9.3243	3.87475	35.191	3.87475	31.9219	3.87475	16.3517	3.87475	9.01384	3.87475	30.714
2.42306	15.5056	3.88258	34.4841	3.88258	34.9171	3.88258	16.3343	3.88258	9.11741	3.88258	32.5163
2.42794	21.7393	3.89041	32.8301	3.89041	37.7498	3.89041	18.8095	3.89041	10.7158	3.89041	33.2617
2.43283	26.1919	3.89824	30.2292	3.89824	37.8736	3.89824	22.8339	3.89824	12.8976	3.89824	32.9031
2.43771	28.3397	3.90607	26.7256	3.90607	36.1941	3.90607	26.4266	3.90607	15.297	3.90607	31.8023
2.4426	27.8682	3.91389	26.2855	3.91389	32.7616	3.91389	29.4379	3.91389	17.5892	3.91389	30.3365
2.44748	25.6157	3.92172	26.7434	3.92172	29.333	3.92172	32.0802	3.92172	19.2947	3.92172	28.9778
2.45237	20.1678	3.92955	26.3032	3.92955	30.4088	3.92955	34.1307	3.92955	20.2509	3.92955	27.8266
2.45725	14.6675	3.93738	24.7516	3.93738	31.5968	3.93738	36.028	3.93738	20.6687	3.93738	25.7255
2.46214	14.6675	3.94521	22.942	3.94521	31.5078	3.94521	37.4971	3.94521	20.9828	3.94521	22.6242
2.46703	15.6628	3.95303	22.0794	3.95303	31.5272	3.95303	38.7539	3.95303	21.4592	3.95303	21.9448
2.47191	13.4626	3.96086	25.1739	3.96086	30.1147	3.96086	39.6381	3.96086	21.8838	3.96086	20.4791
2.4768	10.6339	3.96869	28.0017	3.96869	29.0737	3.96869	40.31	3.96869	22.091	3.96869	17.9063
2.48168	5.2907	3.97652	29.62	3.97652	28.4043	3.97652	40.6094	3.97652	22.2429	3.97652	14.7515
2.48657	4.8717	3.98434	30.5537	3.98434	27.0421	3.98434	41.4449	3.98434	23.1474	3.98434	11.3326
2.49145	8.1195	3.99217	30.9539	3.99217	27.0073	3.99217	41.8488	3.99217	23.9448	3.99217	8.49549
2.49634	10.3196	4	31.0962	4	28.5668	4	41.9915	4	24.259	4	7.71231
2.50122	12.2054
2.50611	15.2961
2.51099	19.0153
2.51588	20.063
2.52076	18.8058
2.52565	15.7675
2.53053	13.2531
2.53542	18.963
2.5403	26.1396
2.54519	31.5351
2.55007	33.7352
2.55496	33.9448
2.55984	32.6352
2.56473	29.335
2.56961	23.6251
2.5745	23.6775
2.57938	25.3014
2.58427	24.6728
2.58915	23.1013
2.59404	21.1631
2.59892	18.9106
2.60381	16.9724
2.6087	14.0389
2.61358	10.8434
2.61847	10.6339
2.62335	11.8911
2.62824	14.4056
2.63312	18.701
2.63801	22.9965
2.64289	25.511
2.64778	27.1872
2.65266	27.1349
2.65755	26.7682
2.66243	26.611
2.66732	25.0919
2.6722	23.8871
2.67709	25.4062
2.68197	28.3921
2.68686	30.9589
2.69174	34.4686
2.69663	36.7735
2.70151	36.6164
2.7064	34.2067
2.71129	30.2779
2.71617	27.5015
2.72105	26.0348
2.72594	23.4156
2.73083	23.0489
2.73571	27.3968
2.7406	31.9542
2.74548	33.9448
2.75037	34.7305
2.75525	35.883
2.76014	36.3544
2.76502	36.5116
2.76991	37.2974
2.77479	37.1926
2.77968	36.7211
2.78456	37.2974
2.78945	39.3927
2.79433	40.6499
2.79922	39.5499
2.8041	36.3021
2.80899	35.0448
2.81387	38.2403
2.81876	40.3356
2.82364	41.5928
2.82853	42.7453
2.83342	42.9024
2.8383	41.1214
2.84319	38.2403
2.84807	35.9878
2.85296	33.5781
2.85784	30.5398
2.86273	27.973
2.86761	29.335
2.8725	34.9401
2.87738	40.7547
2.88227	43.7406
2.88715	45.2073
2.89204	45.0502
2.89692	44.474
2.90181	46.3074
2.90669	48.3504
2.91158	50.7077
2.91646	51.3886
2.92135	50.1838
2.92623	47.2503
2.93112	41.6976
2.936	35.3591
2.94089	33.8924
2.94577	36.6687
2.95066	39.3403
2.95554	38.5546
2.96043	39.2356
2.96531	40.2309
2.9702	39.3927
2.97508	36.6164
2.97997	33.5257
2.98486	31.2732
2.98974	31.378
2.99463	37.0354
2.99951	41.4357
3.0044	42.3786
3.00928	40.9642
3.01417	39.0784
3.01905	38.5546
3.02394	38.2926
3.02882	36.983
3.03371	33.5257
3.03859	30.6446
3.04348	29.5969
3.04836	28.0254
3.05325	27.0301
3.05813	27.292
3.06302	27.7635
3.0679	27.3444
3.07279	25.0395
3.07768	22.3679
3.08256	21.7393
3.08745	23.5728
3.09233	25.511
3.09721	24.6204
3.1021	22.2108
3.10699	24.0442
3.11187	28.5492
3.11676	32.3209
3.12164	35.4115
3.12653	37.4021
3.13141	38.4498
3.1363	39.1832
3.14118	39.8118
3.14607	38.7641
3.15095	36.6687
3.15584	35.2544
3.16072	33.159
3.16561	30.8017
3.17049	32.1113
3.17538	32.8971
3.18026	30.9589
3.18515	26.7158
3.19003	21.5298
3.19492	19.9583
3.19981	22.3155
3.20469	26.5063
3.20958	33.0543
3.21446	37.8212
3.21935	40.388
3.22423	42.3786
3.22912	43.6358
3.234	43.4263
3.23889	41.9071
3.24377	39.3927
3.24866	34.8353
3.25354	26.8729
3.25843	20.744
3.26331	22.4727
3.2682	24.149
3.27308	26.0348
3.27797	28.0778
3.28285	31.0113
3.28774	32.8971
3.29262	33.0543
3.29751	30.9589
3.30239	27.6063
3.30728	20.3773
3.31216	15.7675
3.31705	13.2531
3.32193	12.2054
3.32682	14.3532
3.3317	18.701
3.33659	21.5298
3.34147	22.7346
3.34636	23.1537
3.35125	22.9441
3.35613	22.3155
3.36102	21.7917
3.3659	22.9441
3.37079	29.1255
3.37567	35.202
3.38056	37.9783
3.38544	38.1355
3.39033	35.8306
3.39521	28.7588
3.4001	22.6822
3.40498	27.4492
3.40987	31.9018
3.41475	33.4733
3.41964	32.6352
3.42452	29.2826
3.42941	23.2061
3.43429	17.1295
3.43918	17.2867
3.44406	18.2296
3.44895	19.8011
3.45384	23.9394
3.45872	29.4921
3.4636	32.3733
3.46849	32.478
3.47338	28.9159
3.47826	20.2726
3.48315	12.7293
3.48803	10.9482
3.49292	11.1577
3.4978	14.5627
3.50269	19.8535
3.50757	22.5775
3.51246	22.4727
3.51734	20.4297
3.52223	15.6104
3.52711	9.0624
3.532	7.4385
3.53688	7.8052
3.54177	8.1195
3.54665	11.9959
3.55154	19.1725
3.55642	24.568
3.56131	27.292
3.56619	28.4968
3.57108	28.2873
3.57597	26.611
3.58085	23.6775
3.58574	16.1866
3.59062	7.5956
3.59551	6.3908
3.60039	6.548
3.60528	5.3955
3.61016	3.6145
3.61505	1.5191
3.61993	0
3.62482	3.824
3.6297	10.5291
3.63459	13.3579
3.63947	12.0483
3.64436	13.0436
3.64924	20.3773
3.65413	25.7729
3.65901	28.2873
3.6639	28.654
3.66878	27.5015
3.67367	24.0442
3.67855	17.3914
3.68344	9.6386
3.68832	8.8529
3.69321	9.5338
3.69809	10.1101
3.70298	13.9341
3.70786	16.6057
3.71275	17.2867
3.71764	17.4438
3.72252	19.5392
3.72741	22.4203
3.73229	23.8347
3.73718	23.7823
3.74206	22.2108
3.74695	19.2773
3.75183	17.5486
3.75672	19.5916
3.7616	23.0489
3.76649	24.83
3.77137	25.4062
3.77626	25.9824
3.78114	25.8776
3.78603	24.3585
3.79091	22.0536
3.7958	23.3632
3.80068	28.5492
3.80557	31.797
3.81045	32.3209
3.81534	30.9589
3.82023	27.8682
3.82511	21.5822
3.82999	16.4485
3.83488	16.8152
3.83977	20.4821
3.84465	28.4445
3.84954	35.202
3.85442	39.1308
3.85931	40.0213
3.86419	38.8165
3.86908	35.0972
3.87396	26.8206
3.87885	22.5251
3.88373	25.7205
3.88862	28.4445
3.8935	29.8064
3.89839	30.3303
3.90327	30.7494
3.90816	30.6446
3.91304	30.4874
3.91793	31.0113
3.92281	31.116
3.9277	30.5398
3.93258	30.2779
3.93747	29.2302
3.94236	27.5539
3.94724	26.4539
3.95213	25.5633
3.95701	26.3491
3.9619	28.0778
3.96678	30.3303
3.97167	35.6734
3.97655	40.1785
3.98144	41.3309
3.98632	41.4357
3.99121	40.9642
3.99609	39.4975
4.00098	37.1926
4.00586	33.9972
4.01075	30.5398
4.01563	28.1302
4.02052	26.8729

## Sheet: Supplementary Figure 8
Figure S8f
RBCM concentration (%)
0.001	0.0025	0.005	0.01	0.02	0.04
Intensity	Intensity	Intensity	Intensity	Intensity	Intensity
29.0069	27.9589	41.7874	44.5999	64.4332	68.8473
30.6761	28.7396	43.3853	39.6676	61.9603	67.2503
31.8397	31.7181	38.131	47.1471	66.7369	64.0495
32.0759	30.3015	44.5627	42.7999	70.3606	67.6541

## Sheet: Supplementary Figure 9
Figure S9c
	IgG Fc concentration (mg/mL)
Sample (1 X)	0.504
	0.503
	0.51
Enrichment zone	0.488
	0.482
	0.471

## Sheet: Supplementary Figure 10
Figure S10a		Figure S10b
LOD value : 85
20 X value : 138.052		20 X value : 150.954
Reference (1 X)	88.55	Reference (1 X)	89.564
	87.062		88.93
	86.385		88.29
Enrichment	133.152	Enrichment	161.209
	140.856		148.734
	143.882		163.951

## Sheet: Supplementary Figure 13
Figure S13a
Incubation time (day)	N protein concentration (mg/mL)
1	3.464
	3.471
	3.438
3	3.437
	3.645
	3.53
5	3.459
	3.447
	3.586
7	3.433
	3.564
	2.832
10	3.519
	3.192
	3.247
15	2.946
	3.422
	3.272

## Sheet: Supplementary Figure 14
Figure S14
	Female #1	Male #2	Male #3	Male #4	Male #5
Time (s)	Pressure (bar)	Pressure (bar)	Pressure (bar)	Pressure (bar)	Pressure (bar)
5	2.2	3	3.4	2.8	3
10	2.2	2.8	3	2.8	2.8
15	2.2	2.8	3	2.8	2.6
20	2.2	2.6	2.8	2.8	2
25	2.2	2.6	2.4	2.8	2.2
30	2.2	2.6	2.2	2.8	2.2
35	2	2.2	2.2	2.8	2.2
40	2.2	2	2.2	2.8	2.2
45	2.2	2	2.2	2.8	2.2
50	2.2	2	2.3	2.8	2.3
55	2.2	2	2.4	2.8	2.4
60	2.2	2	2.4	2.7	2.3
65	2	2	2.4	2.8	2.2
70	2	2	2.4	2.8	2.3
75	2	2	2.4	2.8	2.4
80	2.1	2	2.4	2.8	2.3
85	2	2	2.4	2.8	2.2
90	1.9	2	2.3	2.8	2.2
95	1.9	2	2.2	2.6	2.2
100	1.9	2	2.2	2.6	2.3
105	2	2	2.2	2.8	2.3
110	2	2	2.2	2.6	2.3
115	2	2	2.2	2.4	2.3
120	2	2	2.2	2.6	2.3
125	2	2	2.2	2.6	2.4
130	1.8	2	2.2	2.4	2.2
135	1.8	2	2.2	2.4	2
140	1.8	2	2.2	2.4	2
145	1.8	2	2.2	2.2	2
150	1.8	2	2.3	2.4	2
155	1.8	2	2.4	2.6	2
160	1.8	2.2	2.2	2.4	2
165	1.8	2	2.2	2.4	2.2
170	1.8	2	2.2	2.4	2
175	1.9	2	2.2	2.4	2
180	1.8	2	2.2	2.4	2
